# Supplementary material for: Characterization of Fatty Acid Metabolism in Lung Adenocarcinoma
Source: Front Genet. 2022 Jul 14;13:905508. doi: 10.3389/fgene.2022.905508 (PMC9329533; doi:10.3389/fgene.2022.905508)
Supplement: Supplementary file 1 [file DataSheet1.zip]

Archive with 4 entries (4 files):
- Supplementary material 1.CSV
- Supplementary material 2.docx
- Supplementary material 3.CSV
- Supplementary material 4.CSV
