# Supplementary material for: Characterization of Fatty Acid Metabolism in Lung Adenocarcinoma
Source: Front Genet. 2022 Jul 14;13:905508. doi: 10.3389/fgene.2022.905508 (PMC9329533; doi:10.3389/fgene.2022.905508)
Supplement: Supplementary file 1 [file DataSheet1.zip › Supplementary material 1.CSV]

HALLMARK_FATTY_ACID_METABOLISM	http://www.gsea-msigdb.org/gsea/msigdb/cards/HALLMARK_FATTY_ACID_METABOLISM	ACAA1	ACAA2	ACADL	ACADM	ACOT8	ACOX1	ACSL1	ALDH3A2	CCDC58	CPT2	CYP4A11	DECR1	ECH1	ECI1	ELOVL5	FABP1	FABP2	HADH	HIBCH	HMGCL	HSD17B11	IDH1	ME1	MGLL	MLYCD	PCBD1	RETSAT	S100A10	SUCLG1	VNN1	EHHADH	ALDH9A1	HADHB	ECHS1	ACADS	CA2	HSD17B10	ALDH1A1	ACADVL	HSD17B4	CA4	ADH1C	ADH7	PTS	MAOA	HAO2	HSD17B7	MCEE
KEGG_FATTY_ACID_METABOLISM	http://www.gsea-msigdb.org/gsea/msigdb/cards/KEGG_FATTY_ACID_METABOLISM	CPT1A	CPT1C	ACADS	ALDH1B1	ACADSB	ACADL	ALDH2	ACADM	CYP4A11	ACAT2	ACADVL	ACAT1	ACAA2	HADH	HADHB	HADHA	CYP4A22	ADH7	ADH6	ACSL6	ADH1B	ADH1C	ADH4	ECHS1	ADH5	ALDH9A1	ALDH3A2	ACSL5	ADH1A	EHHADH	GCDH	ALDH7A1	ACOX3	ACSL1	ACAA1	CPT2	CPT1B	ACOX1	ECI2	ECI1	ACSL3	ACSL4
KEGG_BIOSYNTHESIS_OF_UNSATURATED_FATTY_ACIDS	http://www.gsea-msigdb.org/gsea/msigdb/cards/KEGG_BIOSYNTHESIS_OF_UNSATURATED_FATTY_ACIDS	ACOT4	TECR	BAAT	ELOVL5	ELOVL6	ACOT2	YOD1	ELOVL2	FADS1	FADS2	ACOX3	PECR	SCD5	SCD	HACD1	ACAA1	HADHA	ACOT1	ACOT7	ACOX1	HSD17B12	HACD2
REACTOME_THE_FATTY_ACID_CYCLING_MODEL	http://www.gsea-msigdb.org/gsea/msigdb/cards/REACTOME_THE_FATTY_ACID_CYCLING_MODEL	SLC25A14	UCP1	SLC25A27	UCP3	UCP2
REACTOME_FATTY_ACIDS	http://www.gsea-msigdb.org/gsea/msigdb/cards/REACTOME_FATTY_ACIDS	CYP2D6	CYP2J2	CYP4B1	CYP4A22	CYP4F11	CYP4F22	CYP4F2	CYP4F12	CYP4F8	CYP4F3	CYP4A11	CYP2B6	CYP2F1	CYP2A13	CYP2A7
REACTOME_BETA_OXIDATION_OF_VERY_LONG_CHAIN_FATTY_ACIDS	http://www.gsea-msigdb.org/gsea/msigdb/cards/REACTOME_BETA_OXIDATION_OF_VERY_LONG_CHAIN_FATTY_ACIDS	ACAA1	ACOT8	ABCD1	MLYCD	EHHADH	HSD17B4	ACOX1	ACOT4	ECI2	ACOT6	DECR2
REACTOME_FREE_FATTY_ACIDS_REGULATE_INSULIN_SECRETION	http://www.gsea-msigdb.org/gsea/msigdb/cards/REACTOME_FREE_FATTY_ACIDS_REGULATE_INSULIN_SECRETION	GNA15	ACSL4	GNA11	ACSL3	FFAR1	CD36	PLCB2	PLCB3	GNA14	GNAQ	PLCB1
REACTOME_FREE_FATTY_ACID_RECEPTORS	http://www.gsea-msigdb.org/gsea/msigdb/cards/REACTOME_FREE_FATTY_ACID_RECEPTORS	GPR31	FFAR2	FFAR1	FFAR3	FFAR4
REACTOME_MITOCHONDRIAL_FATTY_ACID_BETA_OXIDATION_OF_SATURATED_FATTY_ACIDS	http://www.gsea-msigdb.org/gsea/msigdb/cards/REACTOME_MITOCHONDRIAL_FATTY_ACID_BETA_OXIDATION_OF_SATURATED_FATTY_ACIDS	ACSM3	ACADVL	HADHA	ACADL	MECR	ACADM	ACADS	ECHS1	HADHB	HADH	ACSM6
REACTOME_MITOCHONDRIAL_FATTY_ACID_BETA_OXIDATION_OF_UNSATURATED_FATTY_ACIDS	http://www.gsea-msigdb.org/gsea/msigdb/cards/REACTOME_MITOCHONDRIAL_FATTY_ACID_BETA_OXIDATION_OF_UNSATURATED_FATTY_ACIDS	HADHA	DECR1	ACADL	ACADM	HADHB	ECI1
REACTOME_MITOCHONDRIAL_FATTY_ACID_BETA_OXIDATION	http://www.gsea-msigdb.org/gsea/msigdb/cards/REACTOME_MITOCHONDRIAL_FATTY_ACID_BETA_OXIDATION	NDUFAB1	ACSM3	ACADVL	HADHA	ACOT7	MCAT	DECR1	ACAD10	ACOT13	PCCB	ACADL	MECR	ACADM	ACOT2	ACADS	ACOT9	MCEE	ECHS1	HADHB	HADH	PCTP	MMUT	MMAA	DBI	THEM4	ACOT11	ACSF2	ACAA2	ECI1	ACOT12	ACSM6	PCCA	ACBD7	ACOT1	THEM5	ACBD6	ACAD11
REACTOME_TRANSPORT_OF_FATTY_ACIDS	http://www.gsea-msigdb.org/gsea/msigdb/cards/REACTOME_TRANSPORT_OF_FATTY_ACIDS	SLC27A6	SLC27A1	LCN9	LCN1	SLC27A4	LCN15	LCN12	APOD
REACTOME_FATTY_ACID_METABOLISM	http://www.gsea-msigdb.org/gsea/msigdb/cards/REACTOME_FATTY_ACID_METABOLISM	NDUFAB1	ACSM3	PON1	CROT	ELOVL5	ALOX5	DPEP1	TBXAS1	ACAA1	ELOVL1	ACSL4	ALDH3A2	ACADVL	PTGS2	HACD3	ACACB	HADHA	ACOX3	PTGS1	CRAT	ACOT7	SCD	TECR	GGT5	GGT1	SLC25A1	MCAT	SLC25A17	ACOT8	ABCD1	MLYCD	ABCC1	ACSBG1	DECR1	PON3	PON2	PRKAG2	PTGR1	PTGDS	PHYH	ACBD5	ALOX12	CPT1A	PTGES3	LTA4H	ACAD10	PPARD	ACOT13
WP_FATTY_ACID_BIOSYNTHESIS	http://www.gsea-msigdb.org/gsea/msigdb/cards/WP_FATTY_ACID_BIOSYNTHESIS	ACSL1	ACLY	ECH1	HADH	PC	FASN	ACSL4	ACSL3	ACSL6	DECR1	ACAA2	ECHDC3	MECR	ECHS1	ECHDC2	ECHDC1	ACSS2	PECR	SCD	ACACA	ACSL5	ACACB
WP_FATTY_ACID_BETA_OXIDATION	http://www.gsea-msigdb.org/gsea/msigdb/cards/WP_FATTY_ACID_BETA_OXIDATION	TPI1	LIPF	CRAT	CHKB	ACSL6	ECI1	GPD2	CPT2	PNPLA2	ECHS1	CPT1B	ACSS2	DLD	ACSL5	ACSL1	ACADL	ACADM	ACADS	ACADVL	LIPC	ACAT1	LPL	LIPE	CPT1A	HADH	HADHB	HADHA	ACSL4	ACSL3	GK2	DECR1	GK	SLC25A20	GCDH
WP_FATTY_ACID_OMEGA_OXIDATION	http://www.gsea-msigdb.org/gsea/msigdb/cards/WP_FATTY_ACID_OMEGA_OXIDATION	CYP2E1	ADH6	ADH7	CYP4A11	ADH1A	CYP1A2	ADH1B	CYP3A4	CYP2D6	CYP1A1	ADH1C	ADH4	ALDH1A1	ALDH2	CYP2A6
WP_MITOCHONDRIAL_FATTY_ACID_SYNTHESIS_PATHWAY	http://www.gsea-msigdb.org/gsea/msigdb/cards/WP_MITOCHONDRIAL_FATTY_ACID_SYNTHESIS_PATHWAY	HSD17B12	OXSM	MECR	MCAT	ACACA
GOBP_VERY_LONG_CHAIN_FATTY_ACID_METABOLIC_PROCESS	http://www.gsea-msigdb.org/gsea/msigdb/cards/GOBP_VERY_LONG_CHAIN_FATTY_ACID_METABOLIC_PROCESS	ACOT2	SLC27A5	SLC27A4	SLC27A2	ACOT4	HACD2	ABCD1	ACSL1	ABCD2	ACSBG1	ACSL6	TECRL	SLC27A6	ACAA1	HSD17B4	HACD4	ACOX1	HACD3	ELOVL2	ABCD3	ABCD4	PEX2	ELOVL5	ACOT1	ELOVL1	CYP4F12	ELOVL4	ELOVL6	ELOVL7	ACOX2	ELOVL3	CYP4F2	HACD1	TECR
GOBP_FATTY_ACID_ALPHA_OXIDATION	http://www.gsea-msigdb.org/gsea/msigdb/cards/GOBP_FATTY_ACID_ALPHA_OXIDATION	SLC25A17	ILVBL	SLC27A2	ALDH3A2	HACL1	PEX13	PHYH	HAO1	PECR
GOBP_LONG_CHAIN_FATTY_ACID_METABOLIC_PROCESS	http://www.gsea-msigdb.org/gsea/msigdb/cards/GOBP_LONG_CHAIN_FATTY_ACID_METABOLIC_PROCESS	ACOT8	PLA2G4B	PTGES3	ACOT2	SLC27A5	SLC27A4	SLC27A3	SLC27A2	ACOT7	MGLL	CYP2U1	ACSM1	ACOT4	ACSM2A	CPT1A	CPT2	ACSM6	CYP1A1	CYP1A2	CYP1B1	CYP2A6	CYP2A7	CYP2A13	CYP2B6	CYP2C19	CYP2C8	CYP2C9	CYP2C18	CYP2D7	CYP2D6	CYP2E1	CYP2F1	CYP2J2	CYP3A4	CYP4A11	FAAH2	AWAT1	EPHX1	EPHX2	ABCD1	FAAH	ACSL1	ACSL3	ACSL4	GLYATL2	DAGLB	CYP2G1P	ACSBG1
GOBP_FATTY_ACID_METABOLIC_PROCESS	http://www.gsea-msigdb.org/gsea/msigdb/cards/GOBP_FATTY_ACID_METABOLIC_PROCESS	ACOT8	PLA2G4B	MIR548P	NR1H3	LYPLA1	ACAA2	ECI2	PIBF1	SLC25A17	CEL	ERLIN1	CES1	PTGES3	PPARGC1A	ACOT2	HTD2	ILVBL	SLC27A5	SLC27A4	SLC27A3	SLC27A2	LIAS	ABHD2	AKR1C4	ERLIN2	TREX1	CYP4F8	LYPLA2	ACOT7	MGLL	CYP2U1	ACSM1	APOA5	THEM4	ACOT4	ACSM2A	CPT1C	CNR1	ADH4	PRXL2B	ADH5	ADH7	AASDH	ACOT12	CPT1A	CPT1B	CPT2	GPAT4
GOBP_FATTY_ACID_BIOSYNTHETIC_PROCESS	http://www.gsea-msigdb.org/gsea/msigdb/cards/GOBP_FATTY_ACID_BIOSYNTHETIC_PROCESS	MIR548P	NR1H3	PIBF1	ERLIN1	PTGES3	LIAS	ABHD2	ERLIN2	ACOT7	MGLL	ACSM1	APOA5	ACOT4	ACSM2A	PRXL2B	ACSM6	LIPI	CYP1A1	CYP1A2	CYP2C8	CYP2C9	CYP2D6	CYP2E1	CYP3A4	CYP7A1	ABHD3	EDN1	EDN2	ACSF3	LIPH	HACD2	EPHX2	ABCD1	FABP5	ACSL3	FASN	DAGLB	ABCD2	SCAP	WDTC1	ACSBG1	SIRT1	MLYCD	ALOX12	ALOX5	ALOX12B	ALOX15	ALOX15B
GOBP_FATTY_ACID_BETA_OXIDATION	http://www.gsea-msigdb.org/gsea/msigdb/cards/GOBP_FATTY_ACID_BETA_OXIDATION	ACOT8	ACAA2	ECI2	SLC25A17	SLC27A2	CPT1C	CNR1	CPT1A	CPT1B	CPT2	CRAT	ECI1	DECR1	ECH1	ECHS1	EHHADH	AKT1	AKT2	ETFA	ETFB	ETFDH	ABCD1	FABP1	TYSND1	ABCD2	MLYCD	AMACR	MTOR	ETFBKMT	DECR2	GCDH	MCAT	ACAA1	HSD17B10	HADHA	HADHB	HADH	ACACB	HSD17B4	ACADL	ACADM	ACADS	IRS1	ACADVL	IVD	ACAT1	ACAT2	LEP
GOBP_UNSATURATED_FATTY_ACID_BIOSYNTHETIC_PROCESS	http://www.gsea-msigdb.org/gsea/msigdb/cards/GOBP_UNSATURATED_FATTY_ACID_BIOSYNTHETIC_PROCESS	PIBF1	PTGES3	PRXL2B	EDN1	EDN2	ABCD1	FABP5	DAGLB	ABCD2	SIRT1	ALOX12	ALOX15	ALOX15B	PLA2G4F	DECR2	HPGDS	ANXA1	IL1B	FADS1	FADS3	MIR132	MIR204	MIF	PLA2G3	PNPLA8	PLA2G4A	ELOVL2	AVP	AVPR1A	PTGDS	PTGIS	PTGS1	PTGS2	ELOVL5	SCD	FADS2B	ELOVL1	ELOVL4	TBXAS1	MIR766	ELOVL6	SCD5	ELOVL7	PTGES2	ELOVL3	DEGS1	AKR1C3	CBR1
GOBP_FATTY_ACID_CATABOLIC_PROCESS	http://www.gsea-msigdb.org/gsea/msigdb/cards/GOBP_FATTY_ACID_CATABOLIC_PROCESS	ACOT8	ACAA2	ECI2	SLC25A17	CEL	ILVBL	SLC27A4	SLC27A2	ABHD2	CPT1C	CNR1	CPT1A	CPT1B	CPT2	CRAT	ECI1	DECR1	MMAA	ABHD3	ECH1	ECHS1	EHHADH	AKT1	AKT2	ETFA	ETFB	ETFDH	ABCD1	FAAH	FABP1	TYSND1	GLYATL2	ALDH3A2	ABCD2	LPIN1	MLYCD	AMACR	PLA2G15	MTOR	ETFBKMT	HACL1	DECR2	GCDH	MCAT	NUDT7	ACAA1	HSD17B10	HADHA
GOBP_FATTY_ACID_OMEGA_OXIDATION	http://www.gsea-msigdb.org/gsea/msigdb/cards/GOBP_FATTY_ACID_OMEGA_OXIDATION	ADH4	ADH5	ADH7	CYP24A1	CYP4V2
GOBP_REGULATION_OF_LONG_CHAIN_FATTY_ACID_IMPORT_ACROSS_PLASMA_MEMBRANE	http://www.gsea-msigdb.org/gsea/msigdb/cards/GOBP_REGULATION_OF_LONG_CHAIN_FATTY_ACID_IMPORT_ACROSS_PLASMA_MEMBRANE	AKT1	AKT2	ACSL1	ACSL5	THBS1	IRS2
GOBP_FATTY_ACID_TRANSPORT	http://www.gsea-msigdb.org/gsea/msigdb/cards/GOBP_FATTY_ACID_TRANSPORT	SLC25A13	SLC25A17	UNC13B	ARL6IP5	GIPC1	CPLX1	SLC27A5	SLC27A4	SLC27A3	SLC27A2	PRAF2	HRH3	SLC22A9	PLIN2	ADORA1	ADORA2A	CPT1A	CPT1B	CPT2	PROCA1	ERFE	CYP4A11	SLC5A8	ACE	DRD2	DRD3	DRD4	AGTR2	EDN1	CLN8	EPRS1	AKT1	AKT2	ABCD1	FABP4	FABP1	FABP3	FABP5	ACSL1	ACSL3	ACSL4	ABCD2	PLA2R1	RAB3GAP1	RIMS1	ARL6IP1	SLC7A11	SLC17A8
GOBP_LONG_CHAIN_FATTY_ACID_TRANSPORT	http://www.gsea-msigdb.org/gsea/msigdb/cards/GOBP_LONG_CHAIN_FATTY_ACID_TRANSPORT	SLC27A5	SLC27A4	SLC27A3	SLC27A2	PLIN2	CPT1A	CPT1B	CPT2	PROCA1	ACE	DRD2	DRD3	DRD4	EPRS1	AKT1	AKT2	ABCD1	FABP4	FABP1	FABP3	FABP5	ACSL1	ACSL3	ABCD2	PLA2R1	PLA2G4F	PLA2G2D	LCN12	SLC27A6	ANXA1	PLA2G2E	ACACA	ACACB	APOE	SLC27A1	PLA2G2C	LCN1	NMB	NTSR1	PLA2G3	PNPLA8	PRKAG2	ACSL5	PLA2G1B	PLA2G2A	PLA2G4A	PLA2G5	PPARG
GOBP_LONG_CHAIN_FATTY_ACID_IMPORT_ACROSS_PLASMA_MEMBRANE	http://www.gsea-msigdb.org/gsea/msigdb/cards/GOBP_LONG_CHAIN_FATTY_ACID_IMPORT_ACROSS_PLASMA_MEMBRANE	SLC27A5	AKT1	AKT2	ACSL1	SLC27A1	ACSL5	SLC2A1	THBS1	IRS2	CD36
GOBP_REGULATION_OF_FATTY_ACID_METABOLIC_PROCESS	http://www.gsea-msigdb.org/gsea/msigdb/cards/GOBP_REGULATION_OF_FATTY_ACID_METABOLIC_PROCESS	MIR548P	NR1H3	PIBF1	ERLIN1	PPARGC1A	ERLIN2	TREX1	APOA5	CNR1	CPT1A	ERFE	CYP7A1	AKT1	AKT2	ABCD1	FABP1	FABP3	FABP5	TYSND1	ABCD2	SCAP	WDTC1	SIRT4	SIRT1	MLYCD	MTOR	ETFBKMT	GHSR	GIP	GSTZ1	ANXA1	ACACB	ACADL	APOA1	APOA4	APOC1	APOC2	APOC3	IL1B	INS	INSIG1	IRS1	EIF6	ACADVL	MIR132	MIR182	MIR204	MIR30C1
GOBP_FATTY_ACID_ELONGATION_SATURATED_FATTY_ACID	http://www.gsea-msigdb.org/gsea/msigdb/cards/GOBP_FATTY_ACID_ELONGATION_SATURATED_FATTY_ACID	ELOVL2	ELOVL5	ELOVL1	ELOVL4	ELOVL6	ELOVL7	ELOVL3
GOBP_SHORT_CHAIN_FATTY_ACID_CATABOLIC_PROCESS	http://www.gsea-msigdb.org/gsea/msigdb/cards/GOBP_SHORT_CHAIN_FATTY_ACID_CATABOLIC_PROCESS	MMAA	ACADS	MMUT	PCCA	PCCB	PCK1	PCK2	PHYH	MCEE
GOBP_FATTY_ACID_ELONGATION	http://www.gsea-msigdb.org/gsea/msigdb/cards/GOBP_FATTY_ACID_ELONGATION	HACD2	ABCD1	HACD4	HACD3	ELOVL2	ELOVL5	ELOVL1	ELOVL4	ELOVL6	ELOVL7	ELOVL3	HACD1	TECR
GOBP_REGULATION_OF_FATTY_ACID_BETA_OXIDATION	http://www.gsea-msigdb.org/gsea/msigdb/cards/GOBP_REGULATION_OF_FATTY_ACID_BETA_OXIDATION	CNR1	CPT1A	AKT1	AKT2	ABCD1	FABP1	TYSND1	ABCD2	MLYCD	MTOR	ETFBKMT	ACACB	IRS1	PLIN5	PPARA	TWIST1	LONP2	MFSD2A	ABCB11	IRS2
GOBP_NEGATIVE_REGULATION_OF_FATTY_ACID_BETA_OXIDATION	http://www.gsea-msigdb.org/gsea/msigdb/cards/GOBP_NEGATIVE_REGULATION_OF_FATTY_ACID_BETA_OXIDATION	CNR1	AKT1	ETFBKMT	ACACB	PLIN5	MFSD2A
GOBP_POSITIVE_REGULATION_OF_FATTY_ACID_BETA_OXIDATION	http://www.gsea-msigdb.org/gsea/msigdb/cards/GOBP_POSITIVE_REGULATION_OF_FATTY_ACID_BETA_OXIDATION	CPT1A	AKT2	ABCD1	FABP1	ABCD2	IRS1	PLIN5	PPARA	TWIST1	IRS2
GOBP_FATTY_ACID_BETA_OXIDATION_USING_ACYL_COA_DEHYDROGENASE	http://www.gsea-msigdb.org/gsea/msigdb/cards/GOBP_FATTY_ACID_BETA_OXIDATION_USING_ACYL_COA_DEHYDROGENASE	ETFA	ETFB	ETFDH	ETFBKMT	GCDH	ACADL	ACADM	ACADS	ACADVL	IVD	ACAD11
GOBP_FATTY_ACID_BETA_OXIDATION_USING_ACYL_COA_OXIDASE	http://www.gsea-msigdb.org/gsea/msigdb/cards/GOBP_FATTY_ACID_BETA_OXIDATION_USING_ACYL_COA_OXIDASE	ACOT8	ECI2	CRAT	EHHADH	ABCD1	AMACR	DECR2	ACAA1	HSD17B4	ACOX1	CROT	ACOXL	SCP2	ACOX2	ACOX3
GOBP_UNSATURATED_FATTY_ACID_METABOLIC_PROCESS	http://www.gsea-msigdb.org/gsea/msigdb/cards/GOBP_UNSATURATED_FATTY_ACID_METABOLIC_PROCESS	ACOT8	PLA2G4B	PIBF1	PTGES3	AKR1C4	CYP4F8	MGLL	CYP2U1	PRXL2B	PTGR2	CYP1A1	CYP1A2	CYP1B1	CYP2A6	CYP2A7	CYP2A13	CYP2B6	CYP2C19	CYP2C8	CYP2C9	CYP2C18	CYP2D7	CYP2D6	CYP2E1	CYP2F1	CYP2J2	CYP4A11	FAAH2	AWAT1	AKR1C1	AKR1C2	EDN1	EDN2	EPHX1	EPHX2	ABCD1	FAAH	FABP5	ACSL1	DAGLB	ABCD2	PTGR1	CYP2G1P	SIRT1	ALOX12	ALOX5	ALOX12B	ALOX15
GOBP_REGULATION_OF_FATTY_ACID_BIOSYNTHETIC_PROCESS	http://www.gsea-msigdb.org/gsea/msigdb/cards/GOBP_REGULATION_OF_FATTY_ACID_BIOSYNTHETIC_PROCESS	MIR548P	NR1H3	PIBF1	ERLIN1	ERLIN2	APOA5	CYP7A1	ABCD1	FABP5	ABCD2	SCAP	WDTC1	SIRT1	GIP	ANXA1	ACADL	APOA1	APOA4	APOC1	APOC2	APOC3	IL1B	INSIG1	EIF6	ACADVL	MIR132	MIR182	MIR204	MIR30C1	MIR33A	MIR96	PLA2G3	MLXIPL	ADIPOR1	PRKAG2	PDK4	AVP	AVPR1A	PRKAA2	PRKAB2	PTGS2	TRIB3	MID1IP1	ELOVL5	CEACAM1	BRCA1	NR1H2	MIR766
GOBP_LONG_CHAIN_FATTY_ACID_CATABOLIC_PROCESS	http://www.gsea-msigdb.org/gsea/msigdb/cards/GOBP_LONG_CHAIN_FATTY_ACID_CATABOLIC_PROCESS	ABCD1	GLYATL2	ACADL	AIG1	ADTRP
GOBP_LONG_CHAIN_FATTY_ACID_BIOSYNTHETIC_PROCESS	http://www.gsea-msigdb.org/gsea/msigdb/cards/GOBP_LONG_CHAIN_FATTY_ACID_BIOSYNTHETIC_PROCESS	ACOT7	CYP1A1	CYP1A2	CYP2C8	CYP2C9	CYP2D6	CYP2E1	CYP3A4	EPHX2	ACSBG1	ALOX12	ALOX5	ALOX12B	ALOX15	ALOX15B	GPX4	GSTM1	GSTM2	GSTM4	GSTP1	HPGD	AC098591.2	FADS1	LTA4H	LTC4S	PLP1	ASAH2	PTGS2	ALOXE3	ASAH2B	ELOVL6	ACSBG2	QKI
GOBP_VERY_LONG_CHAIN_FATTY_ACID_CATABOLIC_PROCESS	http://www.gsea-msigdb.org/gsea/msigdb/cards/GOBP_VERY_LONG_CHAIN_FATTY_ACID_CATABOLIC_PROCESS	SLC27A4	SLC27A2	ABCD1	ABCD2	ABCD3	ABCD4
GOBP_LONG_CHAIN_FATTY_ACID_IMPORT_INTO_CELL	http://www.gsea-msigdb.org/gsea/msigdb/cards/GOBP_LONG_CHAIN_FATTY_ACID_IMPORT_INTO_CELL	SLC27A5	SLC27A4	SLC27A2	EPRS1	AKT1	AKT2	FABP3	ACSL1	ACSL3	SLC27A1	ACSL5	RPS6KB1	SLC2A1	THBS1	SPX	IRS2	CD36
GOBP_NEGATIVE_REGULATION_OF_FATTY_ACID_BIOSYNTHETIC_PROCESS	http://www.gsea-msigdb.org/gsea/msigdb/cards/GOBP_NEGATIVE_REGULATION_OF_FATTY_ACID_BIOSYNTHETIC_PROCESS	MIR548P	PIBF1	ERLIN1	ERLIN2	CYP7A1	WDTC1	SIRT1	ACADL	APOC1	APOC3	INSIG1	ACADVL	MIR132	MIR204	MIR30C1	MIR33A	TRIB3	CEACAM1	BRCA1	MIR766
GOBP_POSITIVE_REGULATION_OF_FATTY_ACID_BIOSYNTHETIC_PROCESS	http://www.gsea-msigdb.org/gsea/msigdb/cards/GOBP_POSITIVE_REGULATION_OF_FATTY_ACID_BIOSYNTHETIC_PROCESS	NR1H3	APOA5	ABCD1	ABCD2	ANXA1	APOA1	APOA4	APOC2	IL1B	MIR182	MIR96	PLA2G3	MLXIPL	AVP	AVPR1A	PTGS2	MID1IP1	ELOVL5	NR1H2	SLC45A3	RGN	CD74	LPGAT1
GOBP_NEGATIVE_REGULATION_OF_FATTY_ACID_METABOLIC_PROCESS	http://www.gsea-msigdb.org/gsea/msigdb/cards/GOBP_NEGATIVE_REGULATION_OF_FATTY_ACID_METABOLIC_PROCESS	MIR548P	PIBF1	ERLIN1	ERLIN2	CNR1	CYP7A1	AKT1	WDTC1	SIRT4	SIRT1	ETFBKMT	ACACB	ACADL	APOC1	APOC3	INS	INSIG1	ACADVL	MIR132	MIR204	MIR30C1	MIR33A	PLIN5	UGT1A8	APPL2	TRIB3	CEACAM1	SOX9	BRCA1	MIR766	DGAT2	MFSD2A	SLC22A13	NCOR1
GOBP_POSITIVE_REGULATION_OF_FATTY_ACID_METABOLIC_PROCESS	http://www.gsea-msigdb.org/gsea/msigdb/cards/GOBP_POSITIVE_REGULATION_OF_FATTY_ACID_METABOLIC_PROCESS	NR1H3	PPARGC1A	APOA5	CPT1A	AKT2	ABCD1	FABP1	ABCD2	MLYCD	GHSR	ANXA1	APOA1	APOA4	APOC2	IL1B	IRS1	MIR182	MIR96	PLIN5	PLA2G3	MLXIPL	PPARA	PPARD	PPARG	AVP	AVPR1A	PTGS2	MID1IP1	ELOVL5	TWIST1	NR1H2	NR4A3	SLC45A3	IRS2	RGN	ADIPOQ	CD74	LPGAT1
GOBP_REGULATION_OF_FATTY_ACID_OXIDATION	http://www.gsea-msigdb.org/gsea/msigdb/cards/GOBP_REGULATION_OF_FATTY_ACID_OXIDATION	PPARGC1A	CNR1	CPT1A	AKT1	AKT2	ABCD1	FABP1	FABP3	TYSND1	ABCD2	SIRT4	MLYCD	MTOR	ETFBKMT	ACACB	ACADL	IRS1	ACADVL	PLIN5	PRKAG2	PDK4	PPARA	PPARD	PPARG	APPL2	SOX9	TWIST1	NR4A3	LONP2	DGAT2	MFSD2A	ABCB11	IRS2
GOBP_POSITIVE_REGULATION_OF_FATTY_ACID_OXIDATION	http://www.gsea-msigdb.org/gsea/msigdb/cards/GOBP_POSITIVE_REGULATION_OF_FATTY_ACID_OXIDATION	PPARGC1A	CPT1A	AKT2	ABCD1	FABP1	ABCD2	MLYCD	IRS1	PLIN5	PPARA	PPARD	PPARG	TWIST1	NR4A3	IRS2
GOBP_NEGATIVE_REGULATION_OF_FATTY_ACID_OXIDATION	http://www.gsea-msigdb.org/gsea/msigdb/cards/GOBP_NEGATIVE_REGULATION_OF_FATTY_ACID_OXIDATION	CNR1	AKT1	SIRT4	ETFBKMT	ACACB	ACADL	ACADVL	PLIN5	APPL2	SOX9	DGAT2	MFSD2A
GOBP_SHORT_CHAIN_FATTY_ACID_METABOLIC_PROCESS	http://www.gsea-msigdb.org/gsea/msigdb/cards/GOBP_SHORT_CHAIN_FATTY_ACID_METABOLIC_PROCESS	ACSM1	ACOT4	CRAT	MMAA	ACADS	MMUT	PCCA	PCCB	PCK1	PCK2	PHYH	OXSM	THNSL2	ACSS2	TYRP1	ACSS1	MCEE
GOBP_MEDIUM_CHAIN_FATTY_ACID_METABOLIC_PROCESS	http://www.gsea-msigdb.org/gsea/msigdb/cards/GOBP_MEDIUM_CHAIN_FATTY_ACID_METABOLIC_PROCESS	CES1	ABHD2	ACOT7	CRAT	CYP4A11	ABHD3	GLYATL2	CYP4A22	ACAD9	ACADM	CROT	OXSM	OLAH	ABHD1
GOBP_MEDIUM_CHAIN_FATTY_ACID_BIOSYNTHETIC_PROCESS	http://www.gsea-msigdb.org/gsea/msigdb/cards/GOBP_MEDIUM_CHAIN_FATTY_ACID_BIOSYNTHETIC_PROCESS	ABHD2	ACOT7	ABHD3	OXSM	OLAH	ABHD1
GOBP_MEDIUM_CHAIN_FATTY_ACID_CATABOLIC_PROCESS	http://www.gsea-msigdb.org/gsea/msigdb/cards/GOBP_MEDIUM_CHAIN_FATTY_ACID_CATABOLIC_PROCESS	ABHD2	ABHD3	GLYATL2	ACADM	ABHD1
GOBP_FATTY_ACID_HOMEOSTASIS	http://www.gsea-msigdb.org/gsea/msigdb/cards/GOBP_FATTY_ACID_HOMEOSTASIS	ADORA1	ABCD1	SIRT1	GOT1	ENPP7	APOE	INS	MIR132	MLXIPL	POLD1	PRKAA1	PRKAA2	GPAM	XBP1	DGAT2	DGAT1	NR1H4
GOBP_RESPONSE_TO_FATTY_ACID	http://www.gsea-msigdb.org/gsea/msigdb/cards/GOBP_RESPONSE_TO_FATTY_ACID	CDK4	PPARGC1A	AKR1C4	CPS1	CPT1A	CREB1	CCN2	AKR1C1	AKR1C2	E2F1	EDN1	ALAD	FABP3	ACSL1	FOXO1	FOXO3	GIPR	GLDC	FFAR1	FFAR3	FFAR2	HMGCL	ID3	PDX1	IRS1	LPL	MIR92A1	ASS1	NFATC4	NME1	NME2	KCNK4	PDK3	PDK4	PON1	PID1	PPP5C	BAD	PTAFR	SCD	AACS	SMARCD1	SOX9	SRC	SREBF1	TLR2	UCP1	UCP2
GOBP_CELLULAR_RESPONSE_TO_FATTY_ACID	http://www.gsea-msigdb.org/gsea/msigdb/cards/GOBP_CELLULAR_RESPONSE_TO_FATTY_ACID	CDK4	PPARGC1A	AKR1C4	CPS1	CPT1A	CREB1	AKR1C1	AKR1C2	E2F1	EDN1	FFAR3	FFAR2	ID3	IRS1	LPL	MIR92A1	ASS1	NFATC4	NME1	NME2	KCNK4	PDK3	PDK4	PID1	PTAFR	SMARCD1	SRC	SREBF1	UCP1	XRCC5	ADIPOR2	ZC3H12A	OR51E2	DGAT2	AKR1C3	CCNB1	CLDN1	NR1H4
GOBP_REGULATION_OF_LONG_CHAIN_FATTY_ACID_IMPORT_INTO_CELL	http://www.gsea-msigdb.org/gsea/msigdb/cards/GOBP_REGULATION_OF_LONG_CHAIN_FATTY_ACID_IMPORT_INTO_CELL	EPRS1	AKT1	AKT2	FABP3	ACSL1	ACSL5	THBS1	IRS2
GOBP_FATTY_ACID_DERIVATIVE_METABOLIC_PROCESS	http://www.gsea-msigdb.org/gsea/msigdb/cards/GOBP_FATTY_ACID_DERIVATIVE_METABOLIC_PROCESS	HTD2	SLC27A5	LYPLA2	ACOT7	ACSM2A	GGT6	FITM2	CYP4A11	AWAT1	AWAT2	ACSF3	HACD2	ABCD1	ACSL1	ACSL3	ACSL4	FASN	PTGR1	ACSBG1	ACSL6	ALOX12	ALOX5	ALOX5AP	ALOX15	ALOX15B	GCDH	GGT1	GGT3P	GGTA1	GGT7	GGT5	NUDT7	THEM5	ACACA	HMGCL	HMGCS2	HPGD	HSD17B4	ACAT1	CYP4F3	LTC4S	ACLY	OXCT1	PAM	HSD17B12	ACSL5	HMGCLL1	ELOVL2
GOBP_FATTY_ACID_DERIVATIVE_CATABOLIC_PROCESS	http://www.gsea-msigdb.org/gsea/msigdb/cards/GOBP_FATTY_ACID_DERIVATIVE_CATABOLIC_PROCESS	LYPLA2	ACOT7	FITM2	CYP4A11	ABCD1	NUDT7	HPGD	ACAT1	CYP4F3	OXCT1	CYP4F11	BDH1	OXCT2	CYP4F12	ABHD16A	CYP4F2
GOBP_FATTY_ACID_DERIVATIVE_BIOSYNTHETIC_PROCESS	http://www.gsea-msigdb.org/gsea/msigdb/cards/GOBP_FATTY_ACID_DERIVATIVE_BIOSYNTHETIC_PROCESS	HTD2	SLC27A5	GGT6	AWAT1	AWAT2	ACSF3	HACD2	ACSL1	ACSL3	ACSL4	FASN	ACSBG1	ACSL6	ALOX12	ALOX5	ALOX5AP	ALOX15	ALOX15B	GCDH	GGT1	GGT3P	GGTA1	GGT7	GGT5	ACACA	HMGCL	HMGCS2	HPGD	ACAT1	LTC4S	ACLY	PAM	HSD17B12	ACSL5	HMGCLL1	ELOVL2	PPT1	FAR2	BDH2	ELOVL5	BDH1	SCD	ELOVL1	SLC25A1	AACS	ELOVL4	GGTLC3	GGT2
GOBP_FATTY_ACID_TRANSMEMBRANE_TRANSPORT	http://www.gsea-msigdb.org/gsea/msigdb/cards/GOBP_FATTY_ACID_TRANSMEMBRANE_TRANSPORT	SLC25A13	ARL6IP5	SLC27A5	PRAF2	CPT1A	CPT1B	CPT2	CLN8	AKT1	AKT2	ABCD1	ACSL1	ABCD2	ARL6IP1	SLC7A11	SLC17A8	GRM1	ACACA	ACACB	ITGB1	SLC27A1	KCNJ10	ATP1A2	NTSR1	PRKAG2	ACSL5	SLC38A7	PRKAA2	PRKAB2	PSEN1	SLC17A7	SLC17A6	ABCD3	ABCD4	MID1IP1	SLC1A1	SLC1A2	SLC1A3	SLC1A6	SLC1A7	SLC2A1	THBS1	THRSP	SLC25A20	SLC25A22	SLC25A18	SLC25A12	IRS2
GOBP_REGULATION_OF_FATTY_ACID_TRANSPORT	http://www.gsea-msigdb.org/gsea/msigdb/cards/GOBP_REGULATION_OF_FATTY_ACID_TRANSPORT	ARL6IP5	HRH3	ADORA1	ADORA2A	ERFE	CYP4A11	AGTR2	EDN1	EPRS1	AKT1	AKT2	FABP3	ACSL1	PLA2R1	RAB3GAP1	ARL6IP1	GRM7	IL1B	ITGB1	ATP1A2	NPY5R	NTSR1	OXT	P2RX4	PLA2G3	FIS1	ACSL5	PLA2G4A	PPARA	AVP	AVPR1A	AVPR1B	MAP2K6	PSEN1	SSTR4	STXBP1	SYK	THBS1	TRH	PLA2G10	CYP4F2	KMO	TNFSF11	IRS2	TNFRSF11A	CCK	PER2	PTGES
GOBP_NEGATIVE_REGULATION_OF_FATTY_ACID_TRANSPORT	http://www.gsea-msigdb.org/gsea/msigdb/cards/GOBP_NEGATIVE_REGULATION_OF_FATTY_ACID_TRANSPORT	ARL6IP5	HRH3	ADORA1	AGTR2	AKT1	AKT2	PLA2R1	GRM7	NPY5R	FIS1	THBS1	TRH	CYP4F2	IRS2
GOBP_REGULATION_OF_UNSATURATED_FATTY_ACID_BIOSYNTHETIC_PROCESS	http://www.gsea-msigdb.org/gsea/msigdb/cards/GOBP_REGULATION_OF_UNSATURATED_FATTY_ACID_BIOSYNTHETIC_PROCESS	PIBF1	ABCD1	FABP5	ABCD2	SIRT1	ANXA1	IL1B	MIR132	MIR204	PLA2G3	AVP	AVPR1A	PTGS2	MIR766	CD74
GOBP_POSITIVE_REGULATION_OF_UNSATURATED_FATTY_ACID_BIOSYNTHETIC_PROCESS	http://www.gsea-msigdb.org/gsea/msigdb/cards/GOBP_POSITIVE_REGULATION_OF_UNSATURATED_FATTY_ACID_BIOSYNTHETIC_PROCESS	ABCD1	ABCD2	ANXA1	IL1B	PLA2G3	AVP	AVPR1A	PTGS2	CD74
[truncated: 344 more columns]
