# Supplementary material for: Characterization of Fatty Acid Metabolism in Lung Adenocarcinoma
Source: Front Genet. 2022 Jul 14;13:905508. doi: 10.3389/fgene.2022.905508 (PMC9329533; doi:10.3389/fgene.2022.905508)
Supplement: Supplementary file 1 [file DataSheet1.zip › Supplementary material 3.CSV]

Characteristics	group	coef	lowCoef	highCoef	Hazard.Ratio	lowCI	highCI	CI95	P.Value
S100A6	S100A6	0.1	-0.03	0.24	1.11	0.97	1.26	0.97-1.26	0.119
GAPDH	GAPDH	0.47	0.28	0.66	1.6	1.33	1.93	1.33-1.93	0
SFTPB	SFTPB	-0.1	-0.15	-0.05	0.9	0.86	0.95	0.86-0.95	0
MUC1	MUC1	0.01	-0.09	0.12	1.01	0.91	1.12	0.91-1.12	0.791
NAPSA	NAPSA	-0.11	-0.16	-0.06	0.89	0.85	0.94	0.85-0.94	0
NPC2	NPC2	-0.21	-0.33	-0.08	0.81	0.72	0.92	0.72-0.92	0.001
RNASE1	RNASE1	-0.13	-0.23	-0.04	0.87	0.79	0.96	0.79-0.96	0.007
SFTPA2	SFTPA2	-0.04	-0.09	0	0.96	0.91	1	0.91-1	0.048
LDHA	LDHA	0.56	0.35	0.76	1.74	1.42	2.15	1.42-2.15	0
WFDC2	WFDC2	-0.13	-0.22	-0.04	0.88	0.8	0.96	0.8-0.96	0.003
CTSH	CTSH	-0.19	-0.3	-0.07	0.83	0.74	0.93	0.74-0.93	0.002
PRDX1	PRDX1	0.09	-0.1	0.28	1.09	0.9	1.32	0.9-1.32	0.372
CST3	CST3	-0.03	-0.2	0.14	0.97	0.82	1.15	0.82-1.15	0.745
SLPI	SLPI	-0.01	-0.08	0.05	0.99	0.92	1.06	0.92-1.06	0.668
C3	C3	0.02	-0.08	0.12	1.02	0.92	1.13	0.92-1.13	0.695
CRIP1	CRIP1	0.09	-0.03	0.21	1.09	0.97	1.24	0.97-1.24	0.157
PGK1	PGK1	0.29	0.1	0.47	1.33	1.1	1.6	1.1-1.6	0.003
SERPINA1	SERPINA1	0	-0.08	0.08	1	0.92	1.09	0.92-1.09	0.983
CEACAM6	CEACAM6	-0.01	-0.09	0.06	0.99	0.92	1.06	0.92-1.06	0.713
LDHB	LDHB	0.14	-0.01	0.29	1.15	0.99	1.34	0.99-1.34	0.065
CHCHD2	CHCHD2	0.29	0.1	0.48	1.34	1.1	1.62	1.1-1.62	0.003
MGST1	MGST1	0.09	-0.05	0.23	1.09	0.95	1.26	0.95-1.26	0.215
SLC34A2	SLC34A2	-0.12	-0.19	-0.05	0.88	0.82	0.95	0.82-0.95	0.001
CLU	CLU	-0.03	-0.11	0.06	0.97	0.89	1.06	0.89-1.06	0.561
VAMP8	VAMP8	-0.16	-0.38	0.06	0.85	0.68	1.06	0.68-1.06	0.144
SFTA2	SFTA2	-0.09	-0.16	-0.02	0.91	0.85	0.98	0.85-0.98	0.012
IFITM2	IFITM2	0.02	-0.13	0.18	1.03	0.88	1.2	0.88-1.2	0.757
SQSTM1	SQSTM1	-0.04	-0.21	0.13	0.96	0.81	1.14	0.81-1.14	0.642
S100A9	S100A9	0.04	-0.03	0.11	1.04	0.97	1.12	0.97-1.12	0.247
PLD3	PLD3	-0.15	-0.34	0.04	0.86	0.71	1.04	0.71-1.04	0.128
MGP	MGP	-0.17	-0.28	-0.05	0.84	0.75	0.95	0.75-0.95	0.004
ATP1A1	ATP1A1	0	-0.2	0.2	1	0.82	1.22	0.82-1.22	0.993
CD59	CD59	-0.06	-0.24	0.13	0.95	0.79	1.13	0.79-1.13	0.547
TUBA1C	TUBA1C	0.37	0.17	0.58	1.45	1.18	1.78	1.18-1.78	0
TXN	TXN	0.22	0.05	0.38	1.24	1.05	1.46	1.05-1.46	0.01
AGR2	AGR2	0.05	-0.04	0.13	1.05	0.96	1.14	0.96-1.14	0.319
PTMS	PTMS	0.01	-0.17	0.2	1.01	0.84	1.22	0.84-1.22	0.893
CYB5A	CYB5A	-0.11	-0.24	0.03	0.9	0.78	1.03	0.78-1.03	0.115
TSPAN3	TSPAN3	-0.07	-0.28	0.14	0.93	0.76	1.15	0.76-1.15	0.511
CXCL17	CXCL17	-0.14	-0.21	-0.07	0.87	0.81	0.93	0.81-0.93	0
HOPX	HOPX	-0.1	-0.18	-0.03	0.9	0.83	0.97	0.83-0.97	0.009
GSN	GSN	-0.07	-0.25	0.12	0.94	0.78	1.12	0.78-1.12	0.478
TM4SF1	TM4SF1	0.16	0.02	0.29	1.17	1.02	1.34	1.02-1.34	0.022
NDRG1	NDRG1	0.16	0.02	0.3	1.17	1.02	1.34	1.02-1.34	0.029
TALDO1	TALDO1	0.11	-0.06	0.28	1.12	0.94	1.32	0.94-1.32	0.202
LPCAT1	LPCAT1	-0.14	-0.25	-0.02	0.87	0.78	0.98	0.78-0.98	0.022
CLPTM1L	CLPTM1L	-0.18	-0.38	0.01	0.83	0.69	1.01	0.69-1.01	0.069
SDC1	SDC1	-0.17	-0.34	0.01	0.85	0.71	1.01	0.71-1.01	0.057
EPHX1	EPHX1	-0.2	-0.31	-0.08	0.82	0.73	0.92	0.73-0.92	0.001
ASAH1	ASAH1	-0.25	-0.46	-0.04	0.78	0.63	0.96	0.63-0.96	0.019
QSOX1	QSOX1	0.03	-0.14	0.19	1.03	0.87	1.21	0.87-1.21	0.743
CD55	CD55	-0.01	-0.12	0.11	0.99	0.88	1.12	0.88-1.12	0.913
AQP3	AQP3	-0.09	-0.17	-0.01	0.91	0.84	0.99	0.84-0.99	0.028
CCT5	CCT5	0.25	0.04	0.46	1.28	1.04	1.58	1.04-1.58	0.019
SCGB3A2	SCGB3A2	-0.05	-0.09	0	0.96	0.91	1	0.91-1	0.048
SNRPB	SNRPB	0.22	0.01	0.43	1.25	1.01	1.54	1.01-1.54	0.041
DHCR24	DHCR24	-0.07	-0.25	0.1	0.93	0.78	1.11	0.78-1.11	0.409
FXYD3	FXYD3	0.06	-0.03	0.15	1.06	0.97	1.16	0.97-1.16	0.18
ALDH2	ALDH2	-0.2	-0.35	-0.05	0.82	0.71	0.95	0.71-0.95	0.01
PDIA4	PDIA4	0.04	-0.15	0.23	1.04	0.86	1.26	0.86-1.26	0.669
CAPN2	CAPN2	0.1	-0.11	0.31	1.1	0.89	1.36	0.89-1.36	0.367
CD47	CD47	-0.18	-0.36	0	0.83	0.69	1	0.69-1	0.051
MVP	MVP	-0.06	-0.25	0.12	0.94	0.78	1.13	0.78-1.13	0.507
S100A14	S100A14	0.04	-0.07	0.15	1.04	0.93	1.16	0.93-1.16	0.489
FCGRT	FCGRT	-0.36	-0.57	-0.15	0.7	0.57	0.86	0.57-0.86	0.001
GPRC5A	GPRC5A	0.15	0.02	0.28	1.17	1.02	1.33	1.02-1.33	0.021
CRIP2	CRIP2	-0.04	-0.17	0.08	0.96	0.84	1.09	0.84-1.09	0.511
NQO1	NQO1	0.05	-0.03	0.14	1.06	0.97	1.15	0.97-1.15	0.227
HSPA1B	HSPA1B	0.08	-0.08	0.23	1.08	0.93	1.25	0.93-1.25	0.328
STMN1	STMN1	0.1	-0.04	0.24	1.11	0.96	1.27	0.96-1.27	0.146
PGD	PGD	0.17	0.03	0.31	1.19	1.03	1.37	1.03-1.37	0.018
SUMF2	SUMF2	-0.01	-0.21	0.19	0.99	0.81	1.21	0.81-1.21	0.925
BCAM	BCAM	-0.15	-0.28	-0.02	0.86	0.76	0.98	0.76-0.98	0.022
AQP1	AQP1	-0.05	-0.14	0.03	0.95	0.87	1.03	0.87-1.03	0.223
TSC22D3	TSC22D3	-0.13	-0.28	0.01	0.88	0.76	1.01	0.76-1.01	0.067
SFN	SFN	0.13	-0.01	0.27	1.14	0.99	1.32	0.99-1.32	0.059
PAM	PAM	-0.09	-0.27	0.1	0.92	0.76	1.1	0.76-1.1	0.353
SCGB3A1	SCGB3A1	-0.07	-0.12	-0.03	0.93	0.89	0.97	0.89-0.97	0.002
HMGA1	HMGA1	0.27	0.13	0.4	1.31	1.14	1.5	1.14-1.5	0
MARCKSL1	MARCKSL1	0.18	0	0.35	1.19	1	1.42	1-1.42	0.044
BLVRB	BLVRB	0.2	0.04	0.36	1.22	1.04	1.44	1.04-1.44	0.013
LCN2	LCN2	0	-0.07	0.07	1	0.93	1.07	0.93-1.07	0.999
NME1	NME1	0.2	0.01	0.38	1.22	1.01	1.46	1.01-1.46	0.039
FOLR1	FOLR1	-0.07	-0.14	-0.01	0.93	0.87	0.99	0.87-0.99	0.031
AK1	AK1	-0.16	-0.3	-0.01	0.86	0.74	0.99	0.74-0.99	0.035
ASPH	ASPH	0.14	0.02	0.26	1.15	1.02	1.29	1.02-1.29	0.024
HMGN3	HMGN3	-0.26	-0.45	-0.06	0.77	0.64	0.94	0.64-0.94	0.01
SELENBP1	SELENBP1	-0.15	-0.25	-0.05	0.86	0.78	0.95	0.78-0.95	0.004
SLC9A3R2	SLC9A3R2	-0.09	-0.25	0.08	0.92	0.78	1.08	0.78-1.08	0.311
SFTA3	SFTA3	-0.16	-0.23	-0.1	0.85	0.79	0.91	0.79-0.91	0
MALL	MALL	-0.11	-0.22	-0.01	0.89	0.81	0.99	0.81-0.99	0.03
LMO7	LMO7	-0.05	-0.21	0.12	0.96	0.81	1.13	0.81-1.13	0.593
CDK4	CDK4	0.03	-0.16	0.22	1.03	0.85	1.24	0.85-1.24	0.763
CXCL16	CXCL16	-0.15	-0.34	0.03	0.86	0.71	1.03	0.71-1.03	0.105
S100P	S100P	0.08	0.03	0.13	1.08	1.03	1.14	1.03-1.14	0.003
IDH2	IDH2	-0.04	-0.22	0.14	0.96	0.8	1.15	0.8-1.15	0.667
CBR1	CBR1	-0.04	-0.14	0.07	0.96	0.87	1.07	0.87-1.07	0.505
ANXA4	ANXA4	0.09	-0.1	0.29	1.1	0.9	1.34	0.9-1.34	0.347
AGPAT2	AGPAT2	-0.12	-0.29	0.04	0.88	0.75	1.04	0.75-1.04	0.137
C16orf89	C16orf89	-0.11	-0.17	-0.05	0.9	0.85	0.95	0.85-0.95	0
CALU	CALU	0.23	0.03	0.43	1.26	1.03	1.53	1.03-1.53	0.022
DUSP6	DUSP6	-0.03	-0.14	0.09	0.97	0.87	1.09	0.87-1.09	0.652
NAMPT	NAMPT	0.07	-0.05	0.2	1.08	0.95	1.22	0.95-1.22	0.24
CKS1B	CKS1B	0.3	0.15	0.46	1.35	1.16	1.58	1.16-1.58	0
CP	CP	0.06	-0.02	0.14	1.06	0.98	1.15	0.98-1.15	0.155
YPEL3	YPEL3	-0.16	-0.35	0.04	0.86	0.7	1.04	0.7-1.04	0.121
RNF145	RNF145	-0.05	-0.21	0.11	0.95	0.81	1.11	0.81-1.11	0.531
CCT2	CCT2	0.17	0.03	0.31	1.19	1.03	1.36	1.03-1.36	0.017
HMGB2	HMGB2	0.14	-0.02	0.3	1.15	0.98	1.35	0.98-1.35	0.09
IDH1	IDH1	0.1	-0.08	0.29	1.11	0.92	1.34	0.92-1.34	0.278
FBP1	FBP1	-0.22	-0.36	-0.09	0.8	0.7	0.91	0.7-0.91	0.001
EMP2	EMP2	-0.15	-0.31	0	0.86	0.73	1	0.73-1	0.05
TSC22D1	TSC22D1	-0.03	-0.23	0.16	0.97	0.8	1.18	0.8-1.18	0.742
SCD	SCD	0.15	0.01	0.28	1.16	1.01	1.32	1.01-1.32	0.034
PBXIP1	PBXIP1	-0.22	-0.41	-0.03	0.8	0.66	0.97	0.66-0.97	0.025
SNRPN	SNRPN	-0.14	-0.28	0	0.87	0.75	1	0.75-1	0.049
CCND3	CCND3	0.03	-0.14	0.19	1.03	0.87	1.21	0.87-1.21	0.766
CITED2	CITED2	-0.12	-0.26	0.01	0.88	0.77	1.01	0.77-1.01	0.073
HSD17B11	HSD17B11	-0.08	-0.26	0.1	0.92	0.77	1.1	0.77-1.1	0.362
PCNA	PCNA	0.26	0.06	0.45	1.29	1.06	1.57	1.06-1.57	0.01
NOP56	NOP56	0.17	-0.03	0.37	1.19	0.97	1.45	0.97-1.45	0.1
RCN1	RCN1	0.34	0.11	0.56	1.4	1.12	1.75	1.12-1.75	0.004
MPZL2	MPZL2	-0.04	-0.18	0.09	0.96	0.84	1.1	0.84-1.1	0.536
RBPMS	RBPMS	-0.13	-0.29	0.02	0.88	0.75	1.03	0.75-1.03	0.1
TXNRD1	TXNRD1	0.13	0.03	0.23	1.13	1.03	1.25	1.03-1.25	0.012
OAT	OAT	-0.1	-0.26	0.07	0.91	0.77	1.08	0.77-1.08	0.265
PIGR	PIGR	-0.07	-0.13	-0.01	0.93	0.88	0.99	0.88-0.99	0.014
AGR3	AGR3	-0.01	-0.08	0.05	0.99	0.93	1.06	0.93-1.06	0.743
TMEM106C	TMEM106C	0.11	-0.07	0.29	1.12	0.93	1.34	0.93-1.34	0.227
G6PD	G6PD	0.08	-0.03	0.2	1.09	0.97	1.22	0.97-1.22	0.147
HIF1A	HIF1A	0.18	-0.03	0.38	1.19	0.97	1.46	0.97-1.46	0.088
HTATIP2	HTATIP2	0.35	0.15	0.55	1.42	1.16	1.73	1.16-1.73	0.001
FUCA1	FUCA1	-0.33	-0.53	-0.13	0.72	0.59	0.88	0.59-0.88	0.001
GPRC5C	GPRC5C	-0.05	-0.15	0.06	0.95	0.86	1.06	0.86-1.06	0.354
MSLN	MSLN	0.02	-0.03	0.07	1.02	0.97	1.07	0.97-1.07	0.496
SHMT2	SHMT2	0.17	-0.03	0.38	1.19	0.97	1.46	0.97-1.46	0.09
TSPAN4	TSPAN4	-0.02	-0.19	0.15	0.98	0.83	1.17	0.83-1.17	0.842
HPCAL1	HPCAL1	0.25	0.03	0.47	1.28	1.03	1.6	1.03-1.6	0.029
FAM107B	FAM107B	0.11	-0.09	0.3	1.11	0.91	1.35	0.91-1.35	0.292
BTG2	BTG2	-0.22	-0.36	-0.09	0.8	0.7	0.91	0.7-0.91	0.001
EIF2S1	EIF2S1	0.32	0.1	0.53	1.37	1.11	1.69	1.11-1.69	0.003
TMEM125	TMEM125	-0.24	-0.38	-0.11	0.78	0.69	0.89	0.69-0.89	0
PERP	PERP	0.35	0.18	0.52	1.42	1.2	1.68	1.2-1.68	0
DHRS3	DHRS3	-0.1	-0.26	0.06	0.91	0.77	1.06	0.77-1.06	0.208
MBIP	MBIP	-0.26	-0.4	-0.12	0.77	0.67	0.89	0.67-0.89	0
CKS2	CKS2	0.19	0.04	0.35	1.21	1.04	1.41	1.04-1.41	0.014
TMEM98	TMEM98	-0.1	-0.24	0.04	0.9	0.79	1.04	0.79-1.04	0.15
TNFSF13	TNFSF13	-0.2	-0.38	-0.02	0.82	0.68	0.98	0.68-0.98	0.03
SLC2A1	SLC2A1	0.26	0.15	0.37	1.29	1.16	1.45	1.16-1.45	0
ID1	ID1	0.14	0.03	0.24	1.15	1.03	1.27	1.03-1.27	0.01
ZDHHC9	ZDHHC9	-0.04	-0.22	0.13	0.96	0.81	1.14	0.81-1.14	0.622
CAT	CAT	-0.31	-0.51	-0.1	0.74	0.6	0.9	0.6-0.9	0.003
SLC43A3	SLC43A3	-0.2	-0.33	-0.07	0.82	0.72	0.94	0.72-0.94	0.003
CEACAM5	CEACAM5	0.01	-0.04	0.06	1.01	0.96	1.06	0.96-1.06	0.649
NKX2_1	NKX2_1	-0.18	-0.26	-0.1	0.84	0.77	0.91	0.77-0.91	0
FAM162A	FAM162A	0.12	-0.08	0.31	1.13	0.93	1.37	0.93-1.37	0.229
AKR1C3	AKR1C3	0.02	-0.05	0.08	1.02	0.95	1.08	0.95-1.08	0.632
IFT57	IFT57	-0.14	-0.28	0	0.87	0.76	1	0.76-1	0.052
MCM7	MCM7	0.15	-0.03	0.33	1.16	0.97	1.39	0.97-1.39	0.101
MGLL	MGLL	-0.09	-0.22	0.05	0.92	0.8	1.05	0.8-1.05	0.219
C4BPA	C4BPA	-0.09	-0.16	-0.03	0.91	0.85	0.97	0.85-0.97	0.007
PFKP	PFKP	0.29	0.14	0.43	1.33	1.16	1.53	1.16-1.53	0
GDF15	GDF15	-0.1	-0.19	-0.01	0.9	0.83	0.99	0.83-0.99	0.03
ETS2	ETS2	0.16	-0.03	0.35	1.18	0.97	1.43	0.97-1.43	0.099
EIF4EBP1	EIF4EBP1	0.11	-0.02	0.24	1.12	0.98	1.28	0.98-1.28	0.092
ACSL5	ACSL5	-0.07	-0.19	0.04	0.93	0.83	1.04	0.83-1.04	0.205
CEBPD	CEBPD	-0.01	-0.17	0.14	0.99	0.85	1.15	0.85-1.15	0.854
S100A8	S100A8	0.03	-0.05	0.11	1.03	0.95	1.12	0.95-1.12	0.474
TST	TST	0.09	-0.07	0.25	1.09	0.93	1.29	0.93-1.29	0.279
KPNA2	KPNA2	0.32	0.16	0.49	1.38	1.17	1.63	1.17-1.63	0
SLC9A3R1	SLC9A3R1	0.06	-0.11	0.22	1.06	0.9	1.25	0.9-1.25	0.477
BTG3	BTG3	-0.01	-0.21	0.19	0.99	0.81	1.21	0.81-1.21	0.915
ABCC3	ABCC3	0	-0.11	0.11	1	0.9	1.12	0.9-1.12	0.956
PNP	PNP	0.31	0.09	0.52	1.36	1.1	1.68	1.1-1.68	0.005
ARHGEF2	ARHGEF2	-0.14	-0.35	0.07	0.87	0.7	1.07	0.7-1.07	0.18
PLIN2	PLIN2	0.09	-0.04	0.23	1.1	0.96	1.26	0.96-1.26	0.176
ARRDC3	ARRDC3	-0.18	-0.33	-0.03	0.84	0.72	0.97	0.72-0.97	0.021
PRKDC	PRKDC	0.26	0.05	0.47	1.3	1.06	1.6	1.06-1.6	0.014
DRAM1	DRAM1	-0.18	-0.32	-0.03	0.84	0.73	0.97	0.73-0.97	0.016
TSPAN31	TSPAN31	-0.05	-0.24	0.15	0.96	0.79	1.16	0.79-1.16	0.643
HNMT	HNMT	-0.15	-0.33	0.03	0.86	0.72	1.03	0.72-1.03	0.107
SLC22A31	SLC22A31	-0.11	-0.18	-0.03	0.9	0.83	0.97	0.83-0.97	0.005
PAFAH1B3	PAFAH1B3	0.22	0.05	0.4	1.25	1.05	1.49	1.05-1.49	0.011
SLC44A4	SLC44A4	-0.08	-0.17	0.02	0.93	0.84	1.02	0.84-1.02	0.107
GABARAPL1	GABARAPL1	0.08	-0.11	0.28	1.09	0.9	1.32	0.9-1.32	0.4
BAIAP2	BAIAP2	-0.1	-0.28	0.08	0.9	0.75	1.09	0.75-1.09	0.287
MTUS1	MTUS1	-0.2	-0.36	-0.03	0.82	0.7	0.97	0.7-0.97	0.017
UGDH	UGDH	0.1	-0.02	0.22	1.1	0.98	1.24	0.98-1.24	0.099
PFN2	PFN2	0.1	-0.01	0.22	1.11	0.99	1.24	0.99-1.24	0.087
ALDH3B1	ALDH3B1	0.02	-0.11	0.14	1.02	0.9	1.15	0.9-1.15	0.782
FKBP10	FKBP10	0.08	-0.02	0.19	1.09	0.98	1.21	0.98-1.21	0.121
P4HA1	P4HA1	0.32	0.12	0.51	1.38	1.13	1.67	1.13-1.67	0.001
CPNE2	CPNE2	-0.08	-0.29	0.12	0.92	0.75	1.13	0.75-1.13	0.439
PTGR1	PTGR1	0.13	0.01	0.25	1.14	1.01	1.29	1.01-1.29	0.038
ATP11A	ATP11A	-0.12	-0.24	0	0.89	0.79	1	0.79-1	0.05
PAICS	PAICS	0.37	0.16	0.57	1.44	1.18	1.77	1.18-1.77	0
MTHFD2	MTHFD2	0.23	0.07	0.4	1.26	1.07	1.48	1.07-1.48	0.005
TMC5	TMC5	-0.03	-0.15	0.08	0.97	0.86	1.09	0.86-1.09	0.578
TCEA3	TCEA3	-0.15	-0.26	-0.03	0.86	0.77	0.97	0.77-0.97	0.012
AKR1C1	AKR1C1	0.01	-0.04	0.05	1.01	0.96	1.05	0.96-1.05	0.82
ADK	ADK	-0.04	-0.24	0.15	0.96	0.79	1.16	0.79-1.16	0.649
PMM1	PMM1	-0.13	-0.3	0.04	0.88	0.74	1.05	0.74-1.05	0.148
TMEM63B	TMEM63B	-0.12	-0.31	0.08	0.89	0.73	1.08	0.73-1.08	0.236
SPINK1	SPINK1	0	-0.05	0.04	1	0.95	1.04	0.95-1.04	0.853
CTSE	CTSE	-0.02	-0.08	0.04	0.98	0.92	1.04	0.92-1.04	0.428
C1orf116	C1orf116	-0.08	-0.17	0.01	0.92	0.84	1.01	0.84-1.01	0.091
CPM	CPM	-0.04	-0.14	0.06	0.96	0.87	1.06	0.87-1.06	0.427
EGFL7	EGFL7	-0.02	-0.15	0.11	0.98	0.86	1.11	0.86-1.11	0.744
ENAH	ENAH	0	-0.16	0.17	1.01	0.85	1.19	0.85-1.19	0.953
KLF5	KLF5	0.21	0.05	0.37	1.23	1.05	1.45	1.05-1.45	0.011
MID1IP1	MID1IP1	-0.1	-0.29	0.08	0.9	0.75	1.09	0.75-1.09	0.276
PRR15L	PRR15L	-0.07	-0.19	0.05	0.93	0.83	1.05	0.83-1.05	0.235
DPYSL2	DPYSL2	-0.28	-0.44	-0.13	0.75	0.64	0.88	0.64-0.88	0
SLC27A3	SLC27A3	-0.12	-0.29	0.04	0.88	0.75	1.04	0.75-1.04	0.147
DBN1	DBN1	0.12	-0.04	0.29	1.13	0.96	1.34	0.96-1.34	0.139
AKAP13	AKAP13	-0.16	-0.35	0.02	0.85	0.71	1.02	0.71-1.02	0.084
PHLDA3	PHLDA3	-0.08	-0.24	0.07	0.92	0.79	1.08	0.79-1.08	0.295
BACE2	BACE2	0.13	0.01	0.25	1.14	1.01	1.28	1.01-1.28	0.029
CFI	CFI	-0.06	-0.18	0.07	0.95	0.83	1.08	0.83-1.08	0.397
HYI	HYI	-0.12	-0.32	0.07	0.89	0.73	1.07	0.73-1.07	0.216
AHCYL2	AHCYL2	-0.08	-0.18	0.02	0.92	0.83	1.02	0.83-1.02	0.132
TOB1	TOB1	0.03	-0.14	0.2	1.03	0.87	1.22	0.87-1.22	0.704
PGC	PGC	-0.05	-0.09	-0.01	0.95	0.91	0.99	0.91-0.99	0.025
MRPS25	MRPS25	-0.07	-0.27	0.12	0.93	0.77	1.13	0.77-1.13	0.477
TP53I3	TP53I3	0.28	0.09	0.46	1.32	1.1	1.58	1.1-1.58	0.003
ANP32E	ANP32E	0.16	0	0.32	1.17	1	1.37	1-1.37	0.05
EPS8	EPS8	0.03	-0.13	0.2	1.03	0.88	1.22	0.88-1.22	0.686
ST3GAL5	ST3GAL5	-0.18	-0.3	-0.07	0.83	0.74	0.94	0.74-0.94	0.002
DOCK9	DOCK9	-0.12	-0.29	0.05	0.88	0.75	1.05	0.75-1.05	0.156
PER1	PER1	0.04	-0.1	0.17	1.04	0.91	1.19	0.91-1.19	0.601
TFRC	TFRC	0.09	-0.05	0.23	1.1	0.95	1.26	0.95-1.26	0.192
CDC25B	CDC25B	-0.09	-0.26	0.07	0.91	0.77	1.08	0.77-1.08	0.282
GSR	GSR	0.07	-0.08	0.22	1.07	0.92	1.25	0.92-1.25	0.375
MAOA	MAOA	-0.12	-0.23	-0.01	0.89	0.8	0.99	0.8-0.99	0.037
HGSNAT	HGSNAT	0.21	0.01	0.41	1.23	1.01	1.51	1.01-1.51	0.043
NEDD9	NEDD9	-0.18	-0.33	-0.04	0.83	0.72	0.96	0.72-0.96	0.012
FADS2	FADS2	0.11	-0.01	0.22	1.11	0.99	1.24	0.99-1.24	0.065
FKBP4	FKBP4	0.42	0.24	0.61	1.52	1.27	1.83	1.27-1.83	0
DROSHA	DROSHA	0.04	-0.18	0.25	1.04	0.84	1.28	0.84-1.28	0.736
SNX8	SNX8	0.17	-0.01	0.34	1.18	0.99	1.4	0.99-1.4	0.057
C11orf1	C11orf1	0.01	-0.19	0.2	1.01	0.82	1.23	0.82-1.23	0.959
ABCA3	ABCA3	-0.17	-0.26	-0.07	0.85	0.77	0.93	0.77-0.93	0.001
CAPN8	CAPN8	-0.01	-0.1	0.07	0.99	0.91	1.07	0.91-1.07	0.756
MEST	MEST	0.13	-0.05	0.31	1.14	0.95	1.36	0.95-1.36	0.151
CRYZ	CRYZ	0.04	-0.14	0.22	1.04	0.87	1.25	0.87-1.25	0.638
CYBRD1	CYBRD1	-0.08	-0.21	0.05	0.93	0.81	1.05	0.81-1.05	0.246
GGT1	GGT1	-0.07	-0.2	0.06	0.93	0.82	1.06	0.82-1.06	0.281
RAB27A	RAB27A	-0.02	-0.21	0.17	0.98	0.81	1.19	0.81-1.19	0.832
TMPRSS2	TMPRSS2	-0.17	-0.27	-0.07	0.85	0.77	0.93	0.77-0.93	0.001
DHCR7	DHCR7	0.21	0.02	0.4	1.24	1.02	1.49	1.02-1.49	0.028
METTL1	METTL1	0	-0.19	0.19	1	0.83	1.21	0.83-1.21	0.993
MYO6	MYO6	-0.31	-0.5	-0.12	0.73	0.6	0.89	0.6-0.89	0.002
PTTG1	PTTG1	0.29	0.14	0.44	1.34	1.16	1.55	1.16-1.55	0
CPD	CPD	0.06	-0.07	0.2	1.06	0.93	1.22	0.93-1.22	0.367
CADM1	CADM1	-0.15	-0.26	-0.04	0.86	0.77	0.96	0.77-0.96	0.008
PARM1	PARM1	-0.14	-0.25	-0.03	0.87	0.78	0.97	0.78-0.97	0.013
TUBB3	TUBB3	0.13	0.04	0.23	1.14	1.04	1.26	1.04-1.26	0.007
ATP2B4	ATP2B4	0.06	-0.14	0.26	1.06	0.87	1.29	0.87-1.29	0.55
LIMCH1	LIMCH1	-0.13	-0.28	0.03	0.88	0.76	1.03	0.76-1.03	0.104
TK1	TK1	0.26	0.13	0.4	1.3	1.13	1.49	1.13-1.49	0
PRKCZ	PRKCZ	-0.17	-0.33	-0.02	0.84	0.72	0.98	0.72-0.98	0.028
PON3	PON3	-0.05	-0.15	0.05	0.95	0.86	1.05	0.86-1.05	0.335
ARSD	ARSD	-0.01	-0.17	0.15	0.99	0.84	1.17	0.84-1.17	0.896
IL6ST	IL6ST	-0.22	-0.41	-0.04	0.8	0.66	0.96	0.66-0.96	0.019
MYC	MYC	0.1	-0.04	0.24	1.1	0.96	1.27	0.96-1.27	0.176
OCLN	OCLN	-0.16	-0.31	0	0.86	0.74	1	0.74-1	0.044
DDAH1	DDAH1	-0.15	-0.33	0.03	0.86	0.72	1.03	0.72-1.03	0.107
UBE2S	UBE2S	0.28	0.14	0.42	1.32	1.15	1.53	1.15-1.53	0
UBE2C	UBE2C	0.15	0.06	0.25	1.17	1.06	1.29	1.06-1.29	0.002
DSG2	DSG2	0.28	0.13	0.43	1.33	1.14	1.54	1.14-1.54	0
SQLE	SQLE	0.16	0.01	0.31	1.17	1.01	1.36	1.01-1.36	0.033
TMPO	TMPO	0.33	0.13	0.53	1.39	1.14	1.7	1.14-1.7	0.001
SRXN1	SRXN1	0.1	0	0.2	1.1	1	1.23	1-1.23	0.06
SUSD2	SUSD2	-0.12	-0.2	-0.04	0.89	0.82	0.96	0.82-0.96	0.002
NPDC1	NPDC1	0.08	-0.05	0.21	1.08	0.95	1.24	0.95-1.24	0.242
CREB3L1	CREB3L1	-0.02	-0.11	0.08	0.98	0.89	1.08	0.89-1.08	0.685
DSP	DSP	0.13	0.02	0.24	1.14	1.02	1.27	1.02-1.27	0.018
CERS4	CERS4	-0.28	-0.42	-0.15	0.75	0.66	0.86	0.66-0.86	0
HPGD	HPGD	-0.02	-0.09	0.06	0.98	0.91	1.06	0.91-1.06	0.69
ALPL	ALPL	-0.07	-0.15	0.01	0.93	0.86	1.01	0.86-1.01	0.103
ST6GALNAC4	ST6GALNAC4	-0.18	-0.36	-0.01	0.83	0.7	0.99	0.7-0.99	0.036
APOD	APOD	-0.02	-0.1	0.05	0.98	0.9	1.05	0.9-1.05	0.54
LMO3	LMO3	-0.13	-0.21	-0.04	0.88	0.81	0.96	0.81-0.96	0.004
TESC	TESC	0.04	-0.03	0.1	1.04	0.97	1.11	0.97-1.11	0.263
RHOBTB2	RHOBTB2	-0.13	-0.27	0	0.87	0.77	1	0.77-1	0.043
CTSF	CTSF	-0.15	-0.32	0.01	0.86	0.73	1.01	0.73-1.01	0.073
IVD	IVD	-0.43	-0.63	-0.23	0.65	0.53	0.8	0.53-0.8	0
DDIT3	DDIT3	-0.02	-0.18	0.14	0.98	0.84	1.15	0.84-1.15	0.804
TUSC3	TUSC3	0.03	-0.08	0.15	1.03	0.92	1.16	0.92-1.16	0.569
IRX3	IRX3	-0.19	-0.29	-0.08	0.83	0.75	0.92	0.75-0.92	0.001
SULT1A1	SULT1A1	-0.16	-0.29	-0.03	0.85	0.75	0.97	0.75-0.97	0.019
TRIO	TRIO	-0.04	-0.23	0.15	0.96	0.8	1.17	0.8-1.17	0.705
ATP13A3	ATP13A3	0.09	-0.11	0.3	1.1	0.89	1.35	0.89-1.35	0.37
ARRB1	ARRB1	-0.27	-0.45	-0.09	0.76	0.64	0.91	0.64-0.91	0.003
BID	BID	0.15	-0.01	0.32	1.17	0.99	1.37	0.99-1.37	0.065
METRN	METRN	0.04	-0.09	0.17	1.04	0.92	1.19	0.92-1.19	0.511
GOLT1B	GOLT1B	0.19	-0.02	0.4	1.21	0.98	1.5	0.98-1.5	0.075
RFTN1	RFTN1	-0.21	-0.36	-0.06	0.81	0.7	0.94	0.7-0.94	0.006
TMPRSS4	TMPRSS4	-0.04	-0.13	0.04	0.96	0.88	1.04	0.88-1.04	0.31
SOD3	SOD3	-0.15	-0.28	-0.02	0.86	0.76	0.98	0.76-0.98	0.021
STXBP1	STXBP1	-0.24	-0.39	-0.1	0.79	0.68	0.91	0.68-0.91	0.001
NINJ2	NINJ2	-0.15	-0.29	-0.02	0.86	0.75	0.98	0.75-0.98	0.029
SLC20A1	SLC20A1	0.18	-0.02	0.37	1.19	0.98	1.45	0.98-1.45	0.074
FOXA1	FOXA1	0.02	-0.12	0.16	1.02	0.89	1.17	0.89-1.17	0.758
TMEM150A	TMEM150A	-0.25	-0.44	-0.06	0.78	0.65	0.94	0.65-0.94	0.009
GMDS	GMDS	0.13	-0.06	0.31	1.14	0.94	1.37	0.94-1.37	0.18
AKR1C2	AKR1C2	0.01	-0.03	0.06	1.01	0.97	1.06	0.97-1.06	0.507
PIK3IP1	PIK3IP1	-0.21	-0.41	-0.01	0.81	0.67	0.99	0.67-0.99	0.037
METTL7A	METTL7A	-0.33	-0.49	-0.17	0.72	0.61	0.85	0.61-0.85	0
ACOT7	ACOT7	0.27	0.06	0.47	1.31	1.07	1.61	1.07-1.61	0.01
PYGL	PYGL	0.15	0	0.3	1.17	1	1.36	1-1.36	0.046
KCNS3	KCNS3	-0.07	-0.21	0.07	0.93	0.81	1.07	0.81-1.07	0.322
NNT	NNT	-0.14	-0.35	0.07	0.87	0.71	1.07	0.71-1.07	0.187
OPN3	OPN3	0.21	0.09	0.32	1.23	1.09	1.38	1.09-1.38	0.001
MAP4K4	MAP4K4	0.38	0.19	0.57	1.46	1.2	1.77	1.2-1.77	0
BOK	BOK	-0.08	-0.25	0.09	0.92	0.78	1.09	0.78-1.09	0.358
KRCC1	KRCC1	0.07	-0.13	0.27	1.07	0.88	1.32	0.88-1.32	0.495
ARL4A	ARL4A	0.17	-0.02	0.37	1.19	0.98	1.44	0.98-1.44	0.078
MAP1LC3A	MAP1LC3A	-0.07	-0.23	0.09	0.93	0.8	1.1	0.8-1.1	0.406
ACAD8	ACAD8	-0.26	-0.43	-0.09	0.77	0.65	0.91	0.65-0.91	0.003
KLHDC8B	KLHDC8B	-0.44	-0.63	-0.24	0.65	0.53	0.79	0.53-0.79	0
CCNB1	CCNB1	0.3	0.16	0.44	1.35	1.18	1.56	1.18-1.56	0
STEAP4	STEAP4	-0.07	-0.17	0.03	0.93	0.84	1.03	0.84-1.03	0.15
PLOD2	PLOD2	0.19	0.07	0.3	1.2	1.08	1.35	1.08-1.35	0.001
LRIG1	LRIG1	-0.32	-0.49	-0.15	0.73	0.62	0.86	0.62-0.86	0
HMGCS1	HMGCS1	0.14	-0.03	0.31	1.15	0.97	1.36	0.97-1.36	0.113
HP	HP	-0.06	-0.12	0	0.94	0.89	1	0.89-1	0.04
ST3GAL4	ST3GAL4	0.21	0.05	0.36	1.23	1.06	1.43	1.06-1.43	0.008
ZFAND2A	ZFAND2A	0.16	-0.02	0.34	1.17	0.98	1.41	0.98-1.41	0.086
MCM4	MCM4	0.17	0.03	0.31	1.18	1.03	1.36	1.03-1.36	0.017
CYP4B1	CYP4B1	-0.14	-0.2	-0.07	0.87	0.81	0.94	0.81-0.94	0
SDR16C5	SDR16C5	-0.02	-0.13	0.08	0.98	0.88	1.08	0.88-1.08	0.645
CLIC6	CLIC6	-0.15	-0.24	-0.07	0.86	0.79	0.93	0.79-0.93	0
TSPAN8	TSPAN8	0.06	-0.01	0.12	1.06	0.99	1.13	0.99-1.13	0.089
CHPT1	CHPT1	0.21	0.05	0.37	1.23	1.05	1.45	1.05-1.45	0.012
FAH	FAH	0.05	-0.15	0.25	1.05	0.86	1.29	0.86-1.29	0.618
CISH	CISH	-0.29	-0.44	-0.15	0.75	0.65	0.86	0.65-0.86	0
POLR3H	POLR3H	0.03	-0.15	0.22	1.03	0.86	1.24	0.86-1.24	0.733
PSIP1	PSIP1	-0.04	-0.25	0.17	0.96	0.78	1.19	0.78-1.19	0.71
MIA2	MIA2	0.08	-0.12	0.28	1.08	0.88	1.33	0.88-1.33	0.442
LPCAT4	LPCAT4	0.17	-0.03	0.37	1.18	0.97	1.44	0.97-1.44	0.093
TYMS	TYMS	0.28	0.13	0.43	1.33	1.14	1.54	1.14-1.54	0
ST6GALNAC1	ST6GALNAC1	-0.04	-0.13	0.05	0.96	0.87	1.05	0.87-1.05	0.357
LPIN2	LPIN2	-0.14	-0.31	0.02	0.87	0.73	1.02	0.73-1.02	0.093
SMC4	SMC4	0.14	-0.04	0.32	1.15	0.96	1.38	0.96-1.38	0.122
TSKU	TSKU	0.16	0.02	0.3	1.17	1.02	1.35	1.02-1.35	0.025
UCHL1	UCHL1	0.04	-0.02	0.1	1.04	0.98	1.11	0.98-1.11	0.231
GPR160	GPR160	-0.11	-0.24	0.03	0.9	0.78	1.03	0.78-1.03	0.116
RPS6KA2	RPS6KA2	-0.18	-0.35	-0.02	0.83	0.71	0.98	0.71-0.98	0.026
PFKM	PFKM	0.03	-0.2	0.25	1.03	0.82	1.29	0.82-1.29	0.804
GPC4	GPC4	-0.17	-0.29	-0.04	0.85	0.75	0.96	0.75-0.96	0.01
ABHD14A	ABHD14A	-0.25	-0.45	-0.04	0.78	0.64	0.96	0.64-0.96	0.017
SCNN1B	SCNN1B	-0.16	-0.26	-0.06	0.85	0.77	0.94	0.77-0.94	0.002
RNASE4	RNASE4	0	-0.14	0.14	1	0.87	1.15	0.87-1.15	0.977
TPD52L1	TPD52L1	0.08	-0.04	0.21	1.09	0.96	1.23	0.96-1.23	0.191
TINAGL1	TINAGL1	0.01	-0.14	0.15	1.01	0.87	1.16	0.87-1.16	0.928
DOK4	DOK4	-0.08	-0.23	0.06	0.92	0.8	1.06	0.8-1.06	0.238
MYO19	MYO19	0.2	0.01	0.38	1.22	1.01	1.46	1.01-1.46	0.035
SLC7A5	SLC7A5	0.18	0.05	0.3	1.19	1.06	1.35	1.06-1.35	0.005
WWC1	WWC1	0.01	-0.2	0.22	1.01	0.82	1.24	0.82-1.24	0.944
CADPS2	CADPS2	-0.11	-0.29	0.06	0.89	0.75	1.06	0.75-1.06	0.207
UBTD1	UBTD1	-0.21	-0.4	-0.03	0.81	0.67	0.97	0.67-0.97	0.025
BAZ1A	BAZ1A	0	-0.2	0.21	1	0.82	1.23	0.82-1.23	0.967
TMEM97	TMEM97	0.03	-0.14	0.21	1.04	0.87	1.23	0.87-1.23	0.692
SCARB1	SCARB1	0.22	0.06	0.38	1.25	1.07	1.46	1.07-1.46	0.006
WFS1	WFS1	-0.01	-0.22	0.2	0.99	0.8	1.22	0.8-1.22	0.918
IFRD1	IFRD1	0	-0.17	0.17	1	0.84	1.19	0.84-1.19	0.991
EPDR1	EPDR1	-0.01	-0.13	0.11	0.99	0.88	1.12	0.88-1.12	0.867
KITLG	KITLG	-0.15	-0.3	0.01	0.86	0.74	1.01	0.74-1.01	0.062
ABCB6	ABCB6	0.09	-0.04	0.22	1.09	0.96	1.24	0.96-1.24	0.175
RNASEH2A	RNASEH2A	0.2	0	0.39	1.22	1	1.47	1-1.47	0.045
DPP4	DPP4	-0.1	-0.18	-0.01	0.91	0.83	0.99	0.83-0.99	0.027
RAP1GAP	RAP1GAP	-0.11	-0.21	-0.01	0.89	0.81	0.99	0.81-0.99	0.025
EHF	EHF	-0.03	-0.17	0.11	0.97	0.85	1.12	0.85-1.12	0.709
SMAGP	SMAGP	0.18	0.01	0.36	1.2	1.01	1.43	1.01-1.43	0.04
CDK5RAP2	CDK5RAP2	0.1	-0.08	0.29	1.11	0.92	1.34	0.92-1.34	0.283
MFSD2A	MFSD2A	-0.18	-0.31	-0.05	0.84	0.73	0.95	0.73-0.95	0.006
ASNS	ASNS	0.09	-0.07	0.26	1.1	0.93	1.29	0.93-1.29	0.257
RBM38	RBM38	-0.14	-0.34	0.06	0.87	0.71	1.06	0.71-1.06	0.164
PHF19	PHF19	0.2	0.02	0.38	1.22	1.02	1.46	1.02-1.46	0.032
VSTM2L	VSTM2L	0.03	-0.05	0.12	1.03	0.95	1.12	0.95-1.12	0.478
SNCG	SNCG	0.04	-0.04	0.12	1.04	0.96	1.13	0.96-1.13	0.323
TACC3	TACC3	0.29	0.13	0.46	1.34	1.14	1.58	1.14-1.58	0
FAM174B	FAM174B	-0.13	-0.3	0.03	0.87	0.74	1.03	0.74-1.03	0.118
UNC13B	UNC13B	-0.24	-0.39	-0.08	0.79	0.68	0.92	0.68-0.92	0.002
TMEM30B	TMEM30B	-0.01	-0.23	0.21	0.99	0.8	1.23	0.8-1.23	0.946
GEM	GEM	0.02	-0.1	0.14	1.02	0.9	1.15	0.9-1.15	0.783
PCDH1	PCDH1	0.11	-0.06	0.28	1.12	0.94	1.32	0.94-1.32	0.205
CDCA7L	CDCA7L	0.03	-0.14	0.19	1.03	0.87	1.21	0.87-1.21	0.751
TRIM16	TRIM16	0.19	0.04	0.34	1.21	1.04	1.41	1.04-1.41	0.011
HSD17B8	HSD17B8	-0.1	-0.28	0.08	0.91	0.76	1.08	0.76-1.08	0.275
NFIX	NFIX	-0.15	-0.29	-0.02	0.86	0.75	0.98	0.75-0.98	0.022
NRGN	NRGN	-0.07	-0.17	0.04	0.93	0.84	1.04	0.84-1.04	0.202
SYNE1	SYNE1	-0.22	-0.36	-0.07	0.81	0.7	0.94	0.7-0.94	0.004
TBC1D2	TBC1D2	0.01	-0.15	0.17	1.01	0.86	1.18	0.86-1.18	0.942
STK39	STK39	-0.01	-0.18	0.16	0.99	0.83	1.18	0.83-1.18	0.908
PLLP	PLLP	-0.04	-0.17	0.08	0.96	0.84	1.08	0.84-1.08	0.487
GCLC	GCLC	0.1	0.01	0.19	1.11	1.01	1.21	1.01-1.21	0.024
NDNF	NDNF	-0.12	-0.22	-0.03	0.88	0.81	0.97	0.81-0.97	0.009
SEC23A	SEC23A	0.14	-0.04	0.32	1.15	0.96	1.38	0.96-1.38	0.136
PTPRM	PTPRM	0.1	-0.08	0.27	1.1	0.92	1.31	0.92-1.31	0.289
TTLL12	TTLL12	0.34	0.13	0.55	1.41	1.14	1.74	1.14-1.74	0.001
GPD1L	GPD1L	-0.36	-0.53	-0.2	0.69	0.59	0.82	0.59-0.82	0
PPP1R1B	PPP1R1B	-0.05	-0.12	0.02	0.95	0.89	1.02	0.89-1.02	0.134
ANKRD65	ANKRD65	-0.23	-0.33	-0.12	0.8	0.72	0.88	0.72-0.88	0
SIAE	SIAE	-0.04	-0.2	0.12	0.96	0.82	1.13	0.82-1.13	0.643
MLF1	MLF1	-0.11	-0.28	0.06	0.89	0.75	1.06	0.75-1.06	0.207
PTPRU	PTPRU	-0.02	-0.15	0.11	0.98	0.86	1.12	0.86-1.12	0.809
TMEM132A	TMEM132A	0.08	-0.06	0.21	1.08	0.94	1.24	0.94-1.24	0.271
SGPP2	SGPP2	0.03	-0.09	0.16	1.04	0.91	1.17	0.91-1.17	0.588
SMC1A	SMC1A	0.17	-0.03	0.36	1.18	0.97	1.43	0.97-1.43	0.092
KLHL5	KLHL5	0.17	-0.01	0.35	1.19	0.99	1.43	0.99-1.43	0.067
SGCE	SGCE	-0.05	-0.19	0.1	0.95	0.83	1.1	0.83-1.1	0.517
UBE2T	UBE2T	0.24	0.09	0.38	1.27	1.1	1.47	1.1-1.47	0.001
SMARCD3	SMARCD3	-0.2	-0.38	-0.03	0.82	0.69	0.97	0.69-0.97	0.02
ANG	ANG	0.02	-0.12	0.15	1.02	0.89	1.16	0.89-1.16	0.824
DAPK1	DAPK1	-0.06	-0.22	0.09	0.94	0.81	1.1	0.81-1.1	0.439
C1orf21	C1orf21	-0.1	-0.25	0.06	0.91	0.78	1.06	0.78-1.06	0.225
CLIC3	CLIC3	0	-0.1	0.1	1	0.9	1.1	0.9-1.1	0.973
NCAPD2	NCAPD2	0.27	0.09	0.45	1.3	1.09	1.56	1.09-1.56	0.004
FAM13A	FAM13A	-0.05	-0.22	0.12	0.95	0.8	1.12	0.8-1.12	0.548
OPA1	OPA1	0.13	-0.07	0.33	1.14	0.94	1.4	0.94-1.4	0.189
SEMA4A	SEMA4A	-0.31	-0.5	-0.12	0.74	0.61	0.89	0.61-0.89	0.002
ZWINT	ZWINT	0.24	0.1	0.39	1.28	1.11	1.47	1.11-1.47	0.001
EGLN3	EGLN3	0.15	0.06	0.24	1.16	1.06	1.27	1.06-1.27	0.001
MANSC1	MANSC1	0.2	0.04	0.37	1.23	1.04	1.44	1.04-1.44	0.013
CMBL	CMBL	0.03	-0.08	0.13	1.03	0.93	1.14	0.93-1.14	0.593
CFL2	CFL2	0.05	-0.13	0.23	1.05	0.88	1.26	0.88-1.26	0.591
AVPI1	AVPI1	0.19	0.05	0.34	1.21	1.05	1.4	1.05-1.4	0.01
LMNB1	LMNB1	0.21	0.05	0.37	1.24	1.06	1.45	1.06-1.45	0.009
RORC	RORC	-0.1	-0.23	0.04	0.91	0.79	1.04	0.79-1.04	0.168
TOP2A	TOP2A	0.15	0.04	0.26	1.16	1.04	1.29	1.04-1.29	0.009
RPL39L	RPL39L	0.12	0	0.23	1.13	1	1.26	1-1.26	0.045
USP54	USP54	-0.15	-0.33	0.03	0.86	0.72	1.03	0.72-1.03	0.103
TRIM2	TRIM2	-0.18	-0.32	-0.04	0.84	0.73	0.96	0.73-0.96	0.012
NDE1	NDE1	0.15	-0.04	0.33	1.16	0.96	1.39	0.96-1.39	0.123
GMNN	GMNN	0.17	-0.02	0.36	1.19	0.98	1.43	0.98-1.43	0.073
ZNF217	ZNF217	-0.07	-0.28	0.15	0.94	0.75	1.16	0.75-1.16	0.541
RHOBTB3	RHOBTB3	-0.01	-0.15	0.13	0.99	0.86	1.14	0.86-1.14	0.867
SH2D4A	SH2D4A	0.09	-0.09	0.27	1.09	0.91	1.31	0.91-1.31	0.349
GGH	GGH	0.14	0.03	0.25	1.15	1.03	1.29	1.03-1.29	0.01
PPP1R13B	PPP1R13B	-0.36	-0.55	-0.18	0.69	0.58	0.83	0.58-0.83	0
FMO5	FMO5	-0.07	-0.17	0.03	0.93	0.85	1.03	0.85-1.03	0.181
ENC1	ENC1	-0.04	-0.2	0.13	0.97	0.82	1.14	0.82-1.14	0.669
LMNB2	LMNB2	0.3	0.1	0.5	1.35	1.1	1.65	1.1-1.65	0.003
SPAG4	SPAG4	0.06	-0.08	0.19	1.06	0.92	1.21	0.92-1.21	0.421
PRSS16	PRSS16	0.03	-0.16	0.22	1.03	0.85	1.25	0.85-1.25	0.746
VWA5A	VWA5A	0.03	-0.14	0.2	1.03	0.87	1.22	0.87-1.22	0.726
MGMT	MGMT	-0.15	-0.34	0.04	0.86	0.71	1.04	0.71-1.04	0.113
MYO5B	MYO5B	0.1	-0.1	0.29	1.1	0.91	1.34	0.91-1.34	0.319
FADS1	FADS1	0.09	-0.07	0.26	1.1	0.93	1.3	0.93-1.3	0.262
TFPI2	TFPI2	0.03	-0.02	0.09	1.03	0.98	1.09	0.98-1.09	0.264
SPRY2	SPRY2	-0.13	-0.32	0.06	0.88	0.73	1.06	0.73-1.06	0.181
DDHD2	DDHD2	0.03	-0.2	0.26	1.03	0.82	1.29	0.82-1.29	0.798
PRC1	PRC1	0.32	0.18	0.46	1.38	1.19	1.58	1.19-1.58	0
SLC35C1	SLC35C1	0.2	0	0.41	1.23	1	1.51	1-1.51	0.052
TAPT1	TAPT1	-0.26	-0.48	-0.05	0.77	0.62	0.96	0.62-0.96	0.017
CEACAM1	CEACAM1	-0.02	-0.15	0.12	0.98	0.86	1.12	0.86-1.12	0.794
CYFIP2	CYFIP2	-0.15	-0.3	0.01	0.86	0.74	1.01	0.74-1.01	0.063
SNTB1	SNTB1	-0.25	-0.41	-0.09	0.78	0.66	0.92	0.66-0.92	0.003
CDC20	CDC20	0.19	0.07	0.3	1.2	1.08	1.35	1.08-1.35	0.001
HILPDA	HILPDA	0.08	-0.04	0.2	1.09	0.96	1.22	0.96-1.22	0.175
ETV5	ETV5	-0.18	-0.35	0	0.84	0.7	1	0.7-1	0.046
C12orf75	C12orf75	0.03	-0.07	0.13	1.03	0.93	1.14	0.93-1.14	0.525
ABCC1	ABCC1	0.2	0	0.41	1.23	1	1.5	1-1.5	0.049
ACADS	ACADS	-0.06	-0.28	0.15	0.94	0.76	1.17	0.76-1.17	0.571
RFC4	RFC4	0.18	0.02	0.34	1.2	1.02	1.4	1.02-1.4	0.025
FEN1	FEN1	0.35	0.16	0.55	1.42	1.17	1.73	1.17-1.73	0
B4GALT4	B4GALT4	0.33	0.13	0.52	1.38	1.14	1.68	1.14-1.68	0.001
KCNK1	KCNK1	0.13	0	0.26	1.14	1	1.3	1-1.3	0.056
CIT	CIT	-0.08	-0.17	0.01	0.92	0.84	1.01	0.84-1.01	0.083
RRM2	RRM2	0.25	0.13	0.38	1.29	1.14	1.46	1.14-1.46	0
C2orf74	C2orf74	-0.04	-0.21	0.14	0.96	0.81	1.15	0.81-1.15	0.675
ADAP1	ADAP1	0.17	-0.01	0.36	1.19	0.99	1.43	0.99-1.43	0.061
PDGFA	PDGFA	-0.01	-0.16	0.14	0.99	0.85	1.15	0.85-1.15	0.85
PHYHD1	PHYHD1	-0.12	-0.22	-0.01	0.89	0.8	0.99	0.8-0.99	0.025
MCM6	MCM6	0.29	0.1	0.48	1.33	1.1	1.61	1.1-1.61	0.003
CDK1	CDK1	0.26	0.13	0.39	1.3	1.14	1.48	1.14-1.48	0
KRAS	KRAS	0.32	0.11	0.53	1.38	1.12	1.7	1.12-1.7	0.003
WWC3	WWC3	-0.18	-0.39	0.02	0.83	0.68	1.02	0.68-1.02	0.071
NRM	NRM	0.17	-0.02	0.36	1.19	0.98	1.43	0.98-1.43	0.072
CSRP2	CSRP2	0.17	0	0.34	1.19	1	1.41	1-1.41	0.046
BLMH	BLMH	0.02	-0.2	0.23	1.02	0.82	1.26	0.82-1.26	0.886
LRG1	LRG1	0.05	-0.08	0.19	1.06	0.92	1.21	0.92-1.21	0.444
MECOM	MECOM	-0.14	-0.27	0	0.87	0.77	1	0.77-1	0.045
ST3GAL1	ST3GAL1	-0.03	-0.17	0.12	0.98	0.84	1.13	0.84-1.13	0.74
MYO10	MYO10	0	-0.19	0.18	1	0.82	1.2	0.82-1.2	0.961
SCEL	SCEL	0.01	-0.09	0.12	1.01	0.91	1.12	0.91-1.12	0.812
TSC22D2	TSC22D2	0.09	-0.1	0.28	1.1	0.91	1.32	0.91-1.32	0.335
LAMA3	LAMA3	0.12	0.03	0.22	1.13	1.03	1.25	1.03-1.25	0.012
CCNJL	CCNJL	-0.07	-0.2	0.06	0.93	0.82	1.06	0.82-1.06	0.292
TSPAN7	TSPAN7	-0.13	-0.23	-0.03	0.88	0.79	0.97	0.79-0.97	0.012
TMEM92	TMEM92	0.06	-0.08	0.2	1.06	0.92	1.22	0.92-1.22	0.396
SGMS2	SGMS2	-0.01	-0.18	0.16	0.99	0.83	1.17	0.83-1.17	0.875
PTPRE	PTPRE	-0.23	-0.4	-0.05	0.8	0.67	0.95	0.67-0.95	0.01
GNPNAT1	GNPNAT1	0.5	0.29	0.71	1.65	1.34	2.03	1.34-2.03	0
PNPLA4	PNPLA4	0.03	-0.17	0.24	1.03	0.84	1.27	0.84-1.27	0.751
TMEM163	TMEM163	-0.15	-0.25	-0.05	0.86	0.78	0.95	0.78-0.95	0.002
PEG10	PEG10	-0.06	-0.14	0.01	0.94	0.87	1.01	0.87-1.01	0.094
YEATS4	YEATS4	0.14	0	0.28	1.15	1	1.32	1-1.32	0.048
CRY2	CRY2	-0.21	-0.41	-0.01	0.81	0.66	0.99	0.66-0.99	0.039
RHOU	RHOU	0	-0.15	0.16	1	0.86	1.18	0.86-1.18	0.952
ITGA6	ITGA6	0.25	0.12	0.38	1.29	1.13	1.47	1.13-1.47	0
PIR	PIR	0.14	0.02	0.26	1.15	1.02	1.3	1.02-1.3	0.026
FCHO2	FCHO2	-0.04	-0.23	0.16	0.96	0.79	1.17	0.79-1.17	0.712
SORD	SORD	0.24	0.05	0.43	1.27	1.05	1.54	1.05-1.54	0.015
PPFIBP2	PPFIBP2	-0.2	-0.4	0	0.82	0.67	1	0.67-1	0.049
TRIB3	TRIB3	0.17	0.01	0.33	1.18	1.01	1.39	1.01-1.39	0.039
SNX7	SNX7	0.33	0.12	0.54	1.39	1.13	1.72	1.13-1.72	0.002
HK2	HK2	0.22	0.07	0.36	1.24	1.08	1.44	1.08-1.44	0.003
KCTD3	KCTD3	0.33	0.12	0.54	1.39	1.13	1.71	1.13-1.71	0.002
FUT3	FUT3	0.02	-0.1	0.14	1.02	0.9	1.15	0.9-1.15	0.74
ACSS1	ACSS1	-0.23	-0.37	-0.08	0.8	0.69	0.92	0.69-0.92	0.002
PCCA	PCCA	-0.05	-0.23	0.13	0.95	0.79	1.14	0.79-1.14	0.593
SLC44A3	SLC44A3	-0.09	-0.27	0.1	0.92	0.77	1.1	0.77-1.1	0.356
SLC16A5	SLC16A5	-0.01	-0.17	0.15	0.99	0.84	1.16	0.84-1.16	0.891
SLC38A1	SLC38A1	0.13	-0.02	0.28	1.14	0.98	1.33	0.98-1.33	0.1
B3GNT5	B3GNT5	0.24	0.07	0.4	1.27	1.07	1.5	1.07-1.5	0.006
ALOX15B	ALOX15B	-0.11	-0.2	-0.02	0.9	0.82	0.98	0.82-0.98	0.018
QPCT	QPCT	-0.02	-0.11	0.07	0.98	0.9	1.07	0.9-1.07	0.645
UCK2	UCK2	0.28	0.15	0.41	1.32	1.16	1.5	1.16-1.5	0
MCM2	MCM2	0.16	0.01	0.32	1.18	1.01	1.37	1.01-1.37	0.035
GALNT12	GALNT12	0.03	-0.14	0.19	1.03	0.87	1.21	0.87-1.21	0.758
ALDH1B1	ALDH1B1	0.01	-0.17	0.19	1.01	0.84	1.21	0.84-1.21	0.926
SORBS2	SORBS2	-0.02	-0.14	0.09	0.98	0.87	1.09	0.87-1.09	0.684
GCLM	GCLM	0.1	-0.04	0.24	1.1	0.96	1.27	0.96-1.27	0.176
TMEM91	TMEM91	0.01	-0.16	0.17	1.01	0.86	1.18	0.86-1.18	0.948
KLF2	KLF2	-0.12	-0.27	0.03	0.89	0.76	1.03	0.76-1.03	0.117
MUC5B	MUC5B	0.05	0	0.09	1.05	1	1.1	1-1.1	0.064
DLC1	DLC1	-0.16	-0.29	-0.04	0.85	0.75	0.96	0.75-0.96	0.011
SLC7A8	SLC7A8	-0.2	-0.34	-0.07	0.82	0.71	0.94	0.71-0.94	0.004
STEAP1	STEAP1	0.15	0.04	0.25	1.16	1.04	1.28	1.04-1.28	0.006
SH3BGRL2	SH3BGRL2	-0.16	-0.3	-0.01	0.85	0.74	0.99	0.74-0.99	0.036
FANCA	FANCA	0.19	0	0.38	1.21	1	1.46	1-1.46	0.054
KCNK5	KCNK5	-0.18	-0.3	-0.05	0.84	0.74	0.95	0.74-0.95	0.005
DDX11	DDX11	0.12	-0.05	0.29	1.13	0.95	1.34	0.95-1.34	0.168
MEGF9	MEGF9	-0.12	-0.29	0.04	0.89	0.75	1.04	0.75-1.04	0.149
ARMC9	ARMC9	-0.15	-0.31	0	0.86	0.73	1	0.73-1	0.057
ECT2	ECT2	0.37	0.21	0.52	1.44	1.23	1.69	1.23-1.69	0
SPRY4	SPRY4	-0.09	-0.25	0.07	0.91	0.78	1.08	0.78-1.08	0.281
NUP210	NUP210	-0.02	-0.19	0.15	0.98	0.83	1.16	0.83-1.16	0.819
ATP2C2	ATP2C2	0.02	-0.1	0.15	1.03	0.91	1.16	0.91-1.16	0.695
HIP1	HIP1	-0.21	-0.39	-0.03	0.81	0.68	0.97	0.68-0.97	0.021
ADM	ADM	0.22	0.11	0.33	1.25	1.12	1.4	1.12-1.4	0
ABCC6	ABCC6	-0.27	-0.41	-0.12	0.76	0.66	0.88	0.66-0.88	0
FNIP2	FNIP2	-0.21	-0.36	-0.05	0.81	0.7	0.95	0.7-0.95	0.009
B4GALNT3	B4GALNT3	-0.08	-0.2	0.05	0.93	0.82	1.05	0.82-1.05	0.226
RAC3	RAC3	0.02	-0.11	0.15	1.02	0.9	1.16	0.9-1.16	0.722
MLLT3	MLLT3	-0.18	-0.37	0.01	0.83	0.69	1.01	0.69-1.01	0.064
RACGAP1	RACGAP1	0.26	0.1	0.42	1.3	1.11	1.52	1.11-1.52	0.001
SLC35F2	SLC35F2	0.15	-0.04	0.34	1.16	0.96	1.41	0.96-1.41	0.123
ECHDC3	ECHDC3	-0.07	-0.2	0.07	0.93	0.81	1.07	0.81-1.07	0.33
CEP250	CEP250	0.04	-0.15	0.24	1.04	0.86	1.27	0.86-1.27	0.665
PAQR4	PAQR4	0.21	0.04	0.38	1.23	1.04	1.46	1.04-1.46	0.015
SNX25	SNX25	-0.13	-0.31	0.05	0.88	0.73	1.05	0.73-1.05	0.144
NUSAP1	NUSAP1	0.21	0.07	0.35	1.23	1.07	1.42	1.07-1.42	0.003
DLG5	DLG5	0.16	-0.04	0.37	1.18	0.96	1.44	0.96-1.44	0.114
SECISBP2L	SECISBP2L	-0.07	-0.26	0.11	0.93	0.77	1.12	0.77-1.12	0.436
CA2	CA2	0.08	-0.03	0.18	1.08	0.97	1.2	0.97-1.2	0.162
ACSM3	ACSM3	-0.09	-0.21	0.03	0.92	0.81	1.03	0.81-1.03	0.153
GULP1	GULP1	0.11	-0.02	0.25	1.12	0.98	1.29	0.98-1.29	0.107
SPNS2	SPNS2	0.05	-0.08	0.18	1.05	0.93	1.2	0.93-1.2	0.425
PHGDH	PHGDH	0.07	-0.03	0.18	1.08	0.97	1.19	0.97-1.19	0.154
ASRGL1	ASRGL1	0.06	-0.04	0.17	1.07	0.96	1.19	0.96-1.19	0.245
HSD17B6	HSD17B6	-0.14	-0.24	-0.03	0.87	0.78	0.97	0.78-0.97	0.01
ERV3_1	ERV3_1	-0.04	-0.17	0.09	0.96	0.84	1.09	0.84-1.09	0.506
SPDEF	SPDEF	0.05	-0.06	0.15	1.05	0.95	1.16	0.95-1.16	0.374
ATOH8	ATOH8	-0.08	-0.17	0.01	0.92	0.84	1.01	0.84-1.01	0.09
PXMP4	PXMP4	-0.2	-0.35	-0.05	0.82	0.7	0.95	0.7-0.95	0.008
CELF2	CELF2	-0.1	-0.27	0.06	0.9	0.77	1.07	0.77-1.07	0.227
KRT80	KRT80	0.14	0.02	0.27	1.16	1.02	1.31	1.02-1.31	0.028
CEBPA	CEBPA	-0.11	-0.24	0.02	0.9	0.79	1.02	0.79-1.02	0.09
ZDHHC1	ZDHHC1	-0.15	-0.34	0.05	0.86	0.71	1.05	0.71-1.05	0.142
SLC6A8	SLC6A8	0.17	0.06	0.29	1.19	1.06	1.34	1.06-1.34	0.004
SPAG5	SPAG5	0.2	0.07	0.33	1.22	1.07	1.39	1.07-1.39	0.002
FGGY	FGGY	-0.17	-0.34	0.01	0.85	0.71	1.01	0.71-1.01	0.059
CENPW	CENPW	0.18	0.05	0.32	1.2	1.05	1.38	1.05-1.38	0.007
GLB1L2	GLB1L2	-0.15	-0.27	-0.02	0.86	0.76	0.98	0.76-0.98	0.023
B3GNT3	B3GNT3	0.18	0.06	0.31	1.2	1.06	1.36	1.06-1.36	0.003
SLC39A14	SLC39A14	0.2	0.02	0.38	1.22	1.02	1.46	1.02-1.46	0.028
ENPP4	ENPP4	-0.24	-0.43	-0.06	0.78	0.65	0.95	0.65-0.95	0.011
VSIG10	VSIG10	0.03	-0.15	0.22	1.03	0.86	1.24	0.86-1.24	0.74
ZNF322	ZNF322	-0.2	-0.38	-0.03	0.82	0.68	0.97	0.68-0.97	0.023
MMD	MMD	0.11	-0.04	0.26	1.12	0.96	1.3	0.96-1.3	0.153
CENPF	CENPF	0.24	0.12	0.37	1.27	1.12	1.45	1.12-1.45	0
KCNQ1	KCNQ1	-0.13	-0.25	-0.01	0.88	0.78	0.99	0.78-0.99	0.031
SOX13	SOX13	0.04	-0.13	0.21	1.04	0.87	1.23	0.87-1.23	0.674
MYBL2	MYBL2	0.14	0.04	0.24	1.15	1.04	1.27	1.04-1.27	0.006
RHPN2	RHPN2	0.32	0.17	0.46	1.37	1.19	1.59	1.19-1.59	0
VSIG2	VSIG2	-0.09	-0.18	-0.01	0.91	0.84	0.99	0.84-0.99	0.023
ACOX2	ACOX2	-0.11	-0.26	0.03	0.89	0.77	1.03	0.77-1.03	0.123
MT1G	MT1G	0	-0.1	0.09	1	0.91	1.1	0.91-1.1	0.973
MYO5C	MYO5C	-0.08	-0.26	0.11	0.93	0.77	1.11	0.77-1.11	0.417
IL6R	IL6R	-0.16	-0.34	0.01	0.85	0.72	1.01	0.72-1.01	0.06
RMI2	RMI2	0.17	0	0.34	1.18	1	1.41	1-1.41	0.057
KYNU	KYNU	0.2	0.12	0.29	1.23	1.12	1.34	1.12-1.34	0
RAPGEF5	RAPGEF5	-0.17	-0.35	0	0.84	0.71	1	0.71-1	0.049
GEMIN2	GEMIN2	-0.02	-0.21	0.18	0.98	0.81	1.2	0.81-1.2	0.872
TIMELESS	TIMELESS	0.19	0.01	0.36	1.21	1.01	1.44	1.01-1.44	0.036
SLC16A4	SLC16A4	0.09	-0.01	0.19	1.09	0.99	1.21	0.99-1.21	0.094
B3GNT8	B3GNT8	-0.2	-0.33	-0.08	0.82	0.72	0.92	0.72-0.92	0.001
TRNP1	TRNP1	0.05	-0.06	0.15	1.05	0.95	1.16	0.95-1.16	0.376
MMP28	MMP28	-0.01	-0.09	0.08	0.99	0.91	1.08	0.91-1.08	0.856
ASAP3	ASAP3	-0.24	-0.42	-0.05	0.79	0.66	0.95	0.66-0.95	0.011
PEBP4	PEBP4	-0.1	-0.18	-0.02	0.9	0.84	0.98	0.84-0.98	0.011
CHI3L2	CHI3L2	-0.13	-0.24	-0.02	0.88	0.79	0.98	0.79-0.98	0.02
MTAP	MTAP	0.02	-0.17	0.21	1.02	0.84	1.23	0.84-1.23	0.864
POLE	POLE	0.07	-0.12	0.25	1.07	0.89	1.28	0.89-1.28	0.472
ATP2B1	ATP2B1	0.21	0.04	0.38	1.23	1.04	1.46	1.04-1.46	0.014
NUP155	NUP155	0.09	-0.12	0.29	1.09	0.89	1.34	0.89-1.34	0.41
TMEM37	TMEM37	-0.04	-0.18	0.1	0.96	0.84	1.11	0.84-1.11	0.598
IL17RE	IL17RE	-0.1	-0.25	0.04	0.9	0.78	1.04	0.78-1.04	0.17
TPX2	TPX2	0.24	0.13	0.36	1.28	1.13	1.43	1.13-1.43	0
SSBP2	SSBP2	-0.08	-0.27	0.11	0.92	0.76	1.11	0.76-1.11	0.4
BIRC5	BIRC5	0.18	0.07	0.29	1.2	1.07	1.34	1.07-1.34	0.002
HLTF	HLTF	0.08	-0.13	0.28	1.08	0.88	1.32	0.88-1.32	0.46
CHEK2	CHEK2	0.04	-0.14	0.21	1.04	0.87	1.24	0.87-1.24	0.692
DENND1A	DENND1A	0.29	0.08	0.49	1.33	1.09	1.63	1.09-1.63	0.006
ITPKB	ITPKB	-0.25	-0.47	-0.04	0.78	0.63	0.96	0.63-0.96	0.021
AIFM2	AIFM2	0.17	-0.04	0.38	1.18	0.96	1.46	0.96-1.46	0.121
RALGAPA1	RALGAPA1	-0.14	-0.33	0.06	0.87	0.72	1.06	0.72-1.06	0.171
MTMR11	MTMR11	0.09	-0.06	0.23	1.09	0.94	1.26	0.94-1.26	0.243
LMF1	LMF1	-0.13	-0.33	0.06	0.87	0.72	1.06	0.72-1.06	0.176
BCL9	BCL9	0.1	-0.11	0.32	1.11	0.9	1.37	0.9-1.37	0.346
FLRT3	FLRT3	0	-0.11	0.12	1	0.89	1.13	0.89-1.13	0.94
NETO2	NETO2	0.17	0.01	0.33	1.18	1.01	1.39	1.01-1.39	0.037
NAV2	NAV2	-0.02	-0.19	0.15	0.98	0.83	1.16	0.83-1.16	0.817
ENPP5	ENPP5	-0.3	-0.45	-0.15	0.74	0.64	0.86	0.64-0.86	0
CBX7	CBX7	-0.32	-0.52	-0.11	0.73	0.6	0.89	0.6-0.89	0.002
CDKN3	CDKN3	0.28	0.15	0.4	1.32	1.16	1.5	1.16-1.5	0
KCNJ15	KCNJ15	-0.13	-0.23	-0.02	0.88	0.79	0.98	0.79-0.98	0.015
ERMP1	ERMP1	0.07	-0.15	0.28	1.07	0.86	1.32	0.86-1.32	0.54
FOXM1	FOXM1	0.21	0.1	0.32	1.23	1.1	1.38	1.1-1.38	0
LPL	LPL	-0.1	-0.2	0	0.9	0.81	1	0.81-1	0.04
CENPM	CENPM	0.25	0.09	0.4	1.28	1.1	1.49	1.1-1.49	0.002
DEPTOR	DEPTOR	-0.03	-0.19	0.13	0.97	0.82	1.14	0.82-1.14	0.708
FBXO2	FBXO2	-0.06	-0.17	0.05	0.94	0.84	1.05	0.84-1.05	0.286
INCENP	INCENP	0.29	0.09	0.49	1.34	1.1	1.63	1.1-1.63	0.004
SLC27A1	SLC27A1	-0.32	-0.54	-0.1	0.72	0.58	0.9	0.58-0.9	0.004
CORO2A	CORO2A	-0.14	-0.35	0.07	0.87	0.7	1.08	0.7-1.08	0.198
RASL11A	RASL11A	-0.12	-0.27	0.03	0.89	0.76	1.03	0.76-1.03	0.116
CDKN2A	CDKN2A	0.04	-0.03	0.11	1.04	0.97	1.12	0.97-1.12	0.276
CYP4V2	CYP4V2	-0.11	-0.31	0.08	0.89	0.73	1.09	0.73-1.09	0.255
CAPN5	CAPN5	0.08	-0.04	0.2	1.08	0.96	1.22	0.96-1.22	0.198
ME1	ME1	0.07	-0.08	0.22	1.07	0.92	1.24	0.92-1.24	0.361
AURKA	AURKA	0.25	0.11	0.39	1.29	1.12	1.48	1.12-1.48	0
CENPN	CENPN	0.29	0.13	0.45	1.34	1.14	1.57	1.14-1.57	0
SPECC1	SPECC1	0.42	0.21	0.63	1.53	1.24	1.88	1.24-1.88	0
GPX2	GPX2	0.04	0	0.09	1.04	1	1.09	1-1.09	0.073
MAD2L1	MAD2L1	0.28	0.14	0.43	1.33	1.15	1.53	1.15-1.53	0
CCNB2	CCNB2	0.29	0.14	0.43	1.33	1.16	1.53	1.16-1.53	0
PSPH	PSPH	0.15	-0.01	0.31	1.17	0.99	1.37	0.99-1.37	0.063
FRY	FRY	-0.13	-0.3	0.04	0.88	0.74	1.04	0.74-1.04	0.127
CERS6	CERS6	0.14	-0.06	0.34	1.15	0.94	1.4	0.94-1.4	0.162
ITPR1	ITPR1	-0.12	-0.3	0.07	0.89	0.74	1.07	0.74-1.07	0.21
PPP1R12B	PPP1R12B	-0.1	-0.27	0.07	0.91	0.77	1.07	0.77-1.07	0.254
JAG1	JAG1	0.26	0.1	0.43	1.3	1.11	1.53	1.11-1.53	0.001
PLK1	PLK1	0.33	0.19	0.47	1.4	1.21	1.61	1.21-1.61	0
SNX30	SNX30	-0.3	-0.46	-0.15	0.74	0.63	0.86	0.63-0.86	0
GLCCI1	GLCCI1	-0.24	-0.4	-0.09	0.78	0.67	0.92	0.67-0.92	0.002
AURKB	AURKB	0.17	0.06	0.29	1.19	1.06	1.33	1.06-1.33	0.004
GPR39	GPR39	-0.04	-0.19	0.1	0.96	0.83	1.11	0.83-1.11	0.563
NOD1	NOD1	-0.3	-0.5	-0.09	0.74	0.61	0.91	0.61-0.91	0.004
ERP27	ERP27	-0.04	-0.16	0.09	0.96	0.85	1.09	0.85-1.09	0.551
DAPK2	DAPK2	-0.32	-0.49	-0.15	0.73	0.61	0.86	0.61-0.86	0
CDCA4	CDCA4	0.29	0.1	0.48	1.34	1.1	1.62	1.1-1.62	0.003
DSC2	DSC2	0.21	0.07	0.36	1.24	1.07	1.44	1.07-1.44	0.005
AQP5	AQP5	-0.05	-0.11	0.01	0.95	0.89	1.01	0.89-1.01	0.08
NUMBL	NUMBL	0.19	0	0.39	1.21	1	1.48	1-1.48	0.055
CDKN2C	CDKN2C	0.01	-0.18	0.21	1.01	0.83	1.23	0.83-1.23	0.894
MAGI3	MAGI3	-0.21	-0.41	-0.02	0.81	0.66	0.98	0.66-0.98	0.033
SLAIN1	SLAIN1	-0.15	-0.3	0	0.86	0.74	1	0.74-1	0.05
KNTC1	KNTC1	0.12	-0.04	0.28	1.13	0.96	1.33	0.96-1.33	0.131
RECQL4	RECQL4	0.09	-0.04	0.22	1.1	0.96	1.25	0.96-1.25	0.17
GPSM2	GPSM2	0.14	-0.03	0.31	1.15	0.97	1.37	0.97-1.37	0.114
NOSTRIN	NOSTRIN	-0.06	-0.21	0.1	0.95	0.81	1.1	0.81-1.1	0.471
ATP13A4	ATP13A4	-0.16	-0.25	-0.07	0.85	0.78	0.94	0.78-0.94	0.001
PSAT1	PSAT1	0.05	-0.07	0.17	1.05	0.93	1.19	0.93-1.19	0.395
PKMYT1	PKMYT1	0.21	0.08	0.34	1.24	1.08	1.41	1.08-1.41	0.002
KIF21A	KIF21A	0.14	-0.06	0.34	1.15	0.95	1.4	0.95-1.4	0.16
HNF1B	HNF1B	-0.06	-0.19	0.07	0.94	0.83	1.07	0.83-1.07	0.358
SCIN	SCIN	-0.02	-0.12	0.08	0.98	0.89	1.08	0.89-1.08	0.698
F2RL1	F2RL1	0.21	0.07	0.34	1.23	1.07	1.41	1.07-1.41	0.004
SLC46A3	SLC46A3	-0.27	-0.46	-0.08	0.76	0.63	0.92	0.63-0.92	0.005
PKIB	PKIB	0.16	0.05	0.27	1.18	1.05	1.31	1.05-1.31	0.003
DNAJB4	DNAJB4	0.27	0.09	0.45	1.31	1.09	1.57	1.09-1.57	0.003
GCH1	GCH1	0.13	-0.08	0.34	1.14	0.92	1.41	0.92-1.41	0.22
OSGIN1	OSGIN1	0.04	-0.06	0.14	1.04	0.94	1.15	0.94-1.15	0.425
LIMD1	LIMD1	-0.29	-0.49	-0.08	0.75	0.61	0.92	0.61-0.92	0.006
ASF1B	ASF1B	0.2	0.05	0.36	1.23	1.05	1.44	1.05-1.44	0.011
KIF13B	KIF13B	0.11	-0.06	0.28	1.12	0.94	1.33	0.94-1.33	0.213
FUT2	FUT2	-0.11	-0.26	0.03	0.89	0.77	1.03	0.77-1.03	0.125
SULT2B1	SULT2B1	0.18	0.06	0.3	1.2	1.07	1.36	1.07-1.36	0.003
ACADSB	ACADSB	-0.18	-0.38	0.02	0.84	0.69	1.02	0.69-1.02	0.084
CRYM	CRYM	-0.08	-0.16	0	0.92	0.85	1	0.85-1	0.047
MCTP2	MCTP2	-0.2	-0.4	-0.01	0.82	0.67	0.99	0.67-0.99	0.042
PMAIP1	PMAIP1	0.13	0	0.26	1.14	1	1.3	1-1.3	0.045
OXCT1	OXCT1	-0.04	-0.18	0.11	0.96	0.83	1.12	0.83-1.12	0.634
MAST4	MAST4	-0.19	-0.36	-0.02	0.83	0.69	0.98	0.69-0.98	0.03
PLXNA2	PLXNA2	-0.15	-0.3	0	0.86	0.74	1	0.74-1	0.046
TRIM68	TRIM68	-0.03	-0.21	0.15	0.97	0.81	1.16	0.81-1.16	0.716
ATP8A1	ATP8A1	-0.24	-0.39	-0.1	0.78	0.68	0.91	0.68-0.91	0.001
BTBD9	BTBD9	-0.33	-0.52	-0.15	0.72	0.6	0.86	0.6-0.86	0
E2F1	E2F1	0.11	-0.03	0.26	1.12	0.97	1.29	0.97-1.29	0.123
ROS1	ROS1	-0.11	-0.21	-0.01	0.89	0.81	0.99	0.81-0.99	0.027
SYBU	SYBU	-0.02	-0.13	0.09	0.98	0.88	1.09	0.88-1.09	0.692
KCNE3	KCNE3	-0.08	-0.24	0.08	0.92	0.79	1.08	0.79-1.08	0.31
SRD5A1	SRD5A1	0.09	-0.1	0.29	1.1	0.91	1.33	0.91-1.33	0.338
GMPR	GMPR	-0.17	-0.33	-0.01	0.85	0.72	0.99	0.72-0.99	0.04
CDKN2B	CDKN2B	-0.06	-0.2	0.09	0.95	0.82	1.09	0.82-1.09	0.436
TCF19	TCF19	0.13	-0.05	0.3	1.14	0.95	1.36	0.95-1.36	0.16
KIFC1	KIFC1	0.17	0.04	0.29	1.18	1.04	1.34	1.04-1.34	0.009
ATAD2	ATAD2	0.18	0.02	0.33	1.19	1.03	1.39	1.03-1.39	0.023
CLDN23	CLDN23	-0.17	-0.36	0.03	0.85	0.7	1.03	0.7-1.03	0.095
CDCA3	CDCA3	0.24	0.11	0.36	1.27	1.12	1.44	1.12-1.44	0
TROAP	TROAP	0.15	0.04	0.26	1.16	1.04	1.29	1.04-1.29	0.007
PLEKHA6	PLEKHA6	0.24	0.09	0.39	1.27	1.09	1.48	1.09-1.48	0.002
NCAPG2	NCAPG2	0.25	0.08	0.42	1.28	1.08	1.53	1.08-1.53	0.005
NCALD	NCALD	-0.24	-0.4	-0.08	0.78	0.67	0.92	0.67-0.92	0.003
ANLN	ANLN	0.33	0.2	0.45	1.39	1.22	1.57	1.22-1.57	0
ORM1	ORM1	-0.04	-0.11	0.03	0.96	0.9	1.03	0.9-1.03	0.289
CACNA2D2	CACNA2D2	-0.16	-0.25	-0.07	0.85	0.78	0.93	0.78-0.93	0
RTN4RL2	RTN4RL2	-0.12	-0.23	-0.01	0.89	0.8	0.99	0.8-0.99	0.028
CAMK1D	CAMK1D	-0.27	-0.41	-0.13	0.76	0.66	0.88	0.66-0.88	0
CCDC85C	CCDC85C	0.26	0.06	0.46	1.3	1.07	1.59	1.07-1.59	0.01
EPHX2	EPHX2	-0.16	-0.33	0.01	0.86	0.72	1.01	0.72-1.01	0.071
FANCI	FANCI	0.28	0.11	0.45	1.32	1.12	1.56	1.12-1.56	0.001
CCDC34	CCDC34	0.27	0.1	0.44	1.31	1.1	1.55	1.1-1.55	0.002
DNAH14	DNAH14	0.11	-0.09	0.31	1.12	0.92	1.36	0.92-1.36	0.268
METTL7B	METTL7B	-0.03	-0.14	0.08	0.97	0.87	1.09	0.87-1.09	0.628
CNKSR3	CNKSR3	-0.05	-0.24	0.14	0.95	0.79	1.15	0.79-1.15	0.609
WDR3	WDR3	0.18	-0.02	0.38	1.2	0.98	1.47	0.98-1.47	0.083
TEF	TEF	-0.18	-0.39	0.02	0.83	0.68	1.02	0.68-1.02	0.079
PTK6	PTK6	0	-0.13	0.13	1	0.88	1.14	0.88-1.14	0.98
MAOB	MAOB	-0.21	-0.35	-0.06	0.81	0.7	0.94	0.7-0.94	0.005
FA2H	FA2H	0.16	0.05	0.27	1.17	1.05	1.31	1.05-1.31	0.006
CBR3	CBR3	0	-0.11	0.12	1	0.89	1.12	0.89-1.12	0.961
TNNT1	TNNT1	0.08	0.01	0.15	1.09	1.01	1.16	1.01-1.16	0.02
DBF4	DBF4	0.15	-0.05	0.35	1.16	0.95	1.42	0.95-1.42	0.136
CEP112	CEP112	-0.09	-0.3	0.11	0.91	0.74	1.12	0.74-1.12	0.369
PTPN13	PTPN13	-0.04	-0.16	0.07	0.96	0.85	1.08	0.85-1.08	0.455
ANKRD29	ANKRD29	-0.18	-0.3	-0.07	0.83	0.74	0.93	0.74-0.93	0.002
PLA2G10	PLA2G10	-0.03	-0.11	0.05	0.97	0.89	1.05	0.89-1.05	0.409
ABCC4	ABCC4	-0.21	-0.37	-0.04	0.81	0.69	0.96	0.69-0.96	0.014
AP1S3	AP1S3	0.33	0.15	0.51	1.38	1.16	1.66	1.16-1.66	0
PRIM1	PRIM1	0.27	0.09	0.45	1.31	1.09	1.57	1.09-1.57	0.004
ALDH5A1	ALDH5A1	-0.15	-0.36	0.05	0.86	0.7	1.05	0.7-1.05	0.142
FOXA2	FOXA2	-0.08	-0.17	0.01	0.92	0.84	1.01	0.84-1.01	0.096
ATAD3C	ATAD3C	-0.22	-0.35	-0.09	0.81	0.71	0.92	0.71-0.92	0.001
HOMER2	HOMER2	-0.08	-0.22	0.07	0.93	0.8	1.08	0.8-1.08	0.317
TNFRSF10C	TNFRSF10C	-0.17	-0.33	-0.02	0.84	0.72	0.98	0.72-0.98	0.03
CENPH	CENPH	0.34	0.14	0.54	1.4	1.15	1.71	1.15-1.71	0.001
ZNF254	ZNF254	-0.35	-0.56	-0.14	0.7	0.57	0.87	0.57-0.87	0.001
CDCA7	CDCA7	0.04	-0.08	0.16	1.04	0.92	1.17	0.92-1.17	0.539
EFNA5	EFNA5	0.2	0.05	0.34	1.22	1.06	1.41	1.06-1.41	0.007
BIK	BIK	0.21	0.06	0.36	1.23	1.06	1.44	1.06-1.44	0.006
CPAMD8	CPAMD8	-0.12	-0.22	-0.01	0.89	0.8	0.99	0.8-0.99	0.039
HYAL1	HYAL1	0.05	-0.06	0.17	1.06	0.94	1.18	0.94-1.18	0.362
HAS3	HAS3	-0.05	-0.16	0.06	0.95	0.85	1.07	0.85-1.07	0.401
SLC7A1	SLC7A1	0.18	-0.03	0.39	1.2	0.97	1.48	0.97-1.48	0.09
VIPR1	VIPR1	-0.26	-0.41	-0.11	0.77	0.67	0.89	0.67-0.89	0.001
CDCA5	CDCA5	0.28	0.14	0.42	1.32	1.15	1.52	1.15-1.52	0
ECE2	ECE2	0.19	0.01	0.37	1.21	1.01	1.44	1.01-1.44	0.039
LRFN4	LRFN4	0.24	0.08	0.39	1.27	1.08	1.48	1.08-1.48	0.003
KLHL23	KLHL23	-0.04	-0.24	0.16	0.96	0.78	1.18	0.78-1.18	0.701
MAP2	MAP2	-0.07	-0.19	0.06	0.93	0.83	1.06	0.83-1.06	0.282
MKI67	MKI67	0.28	0.15	0.42	1.33	1.16	1.52	1.16-1.52	0
PDK1	PDK1	-0.01	-0.21	0.18	0.99	0.81	1.2	0.81-1.2	0.883
SERPINF2	SERPINF2	-0.11	-0.24	0.02	0.9	0.79	1.02	0.79-1.02	0.11
FKBP1B	FKBP1B	-0.01	-0.17	0.15	0.99	0.84	1.16	0.84-1.16	0.885
SESN3	SESN3	-0.22	-0.39	-0.06	0.8	0.68	0.94	0.68-0.94	0.008
SLC22A3	SLC22A3	-0.05	-0.16	0.05	0.95	0.85	1.05	0.85-1.05	0.325
ID4	ID4	-0.01	-0.14	0.11	0.99	0.87	1.12	0.87-1.12	0.834
C9orf152	C9orf152	-0.05	-0.17	0.07	0.95	0.84	1.08	0.84-1.08	0.435
PIK3C2B	PIK3C2B	0.19	-0.01	0.39	1.21	0.99	1.48	0.99-1.48	0.058
TRIP13	TRIP13	0.16	0.03	0.3	1.18	1.03	1.34	1.03-1.34	0.016
PCP4L1	PCP4L1	-0.12	-0.2	-0.04	0.89	0.82	0.97	0.82-0.97	0.005
GCNT3	GCNT3	0.09	0.01	0.17	1.09	1.01	1.19	1.01-1.19	0.035
ZNF117	ZNF117	-0.08	-0.22	0.06	0.92	0.8	1.06	0.8-1.06	0.266
SEMA4G	SEMA4G	0.17	0.04	0.3	1.19	1.04	1.36	1.04-1.36	0.011
ARL4D	ARL4D	0.17	0.01	0.33	1.19	1.01	1.39	1.01-1.39	0.034
PYROXD2	PYROXD2	-0.14	-0.32	0.03	0.87	0.73	1.03	0.73-1.03	0.112
CDCA8	CDCA8	0.2	0.07	0.34	1.23	1.07	1.41	1.07-1.41	0.004
NUDT7	NUDT7	0	-0.2	0.2	1	0.82	1.22	0.82-1.22	0.989
EZH2	EZH2	0.1	-0.07	0.27	1.11	0.94	1.3	0.94-1.3	0.235
SIX1	SIX1	-0.14	-0.25	-0.02	0.87	0.78	0.98	0.78-0.98	0.023
SMOX	SMOX	0.32	0.18	0.47	1.38	1.2	1.59	1.2-1.59	0
GGTLC1	GGTLC1	-0.14	-0.23	-0.06	0.87	0.8	0.94	0.8-0.94	0.001
TBC1D24	TBC1D24	-0.23	-0.45	0	0.8	0.64	1	0.64-1	0.046
MMP12	MMP12	0.04	-0.03	0.12	1.05	0.97	1.13	0.97-1.13	0.271
RNF128	RNF128	0.05	-0.06	0.15	1.05	0.95	1.16	0.95-1.16	0.371
FHIT	FHIT	-0.11	-0.3	0.09	0.9	0.74	1.09	0.74-1.09	0.276
PRMT6	PRMT6	0.06	-0.14	0.25	1.06	0.87	1.29	0.87-1.29	0.576
SATB1	SATB1	-0.21	-0.39	-0.03	0.81	0.67	0.97	0.67-0.97	0.019
TDP1	TDP1	0.17	-0.03	0.37	1.18	0.97	1.44	0.97-1.44	0.091
FGFR3	FGFR3	-0.02	-0.12	0.08	0.98	0.88	1.08	0.88-1.08	0.665
BCL2L15	BCL2L15	0.03	-0.08	0.14	1.03	0.92	1.15	0.92-1.15	0.632
PRTFDC1	PRTFDC1	0.18	0.01	0.36	1.2	1.01	1.43	1.01-1.43	0.037
VILL	VILL	0.09	-0.02	0.21	1.1	0.98	1.23	0.98-1.23	0.113
RPP25	RPP25	0.26	0.07	0.46	1.3	1.07	1.58	1.07-1.58	0.008
CTF1	CTF1	-0.23	-0.41	-0.06	0.79	0.66	0.94	0.66-0.94	0.009
RCAN2	RCAN2	-0.22	-0.38	-0.07	0.8	0.69	0.94	0.69-0.94	0.005
FOXRED2	FOXRED2	-0.05	-0.24	0.13	0.95	0.79	1.14	0.79-1.14	0.563
CGNL1	CGNL1	-0.26	-0.44	-0.08	0.77	0.64	0.92	0.64-0.92	0.005
SKP2	SKP2	0.08	-0.09	0.25	1.08	0.92	1.28	0.92-1.28	0.343
TSPYL5	TSPYL5	0	-0.13	0.12	1	0.88	1.13	0.88-1.13	0.958
ADA	ADA	0.25	0.08	0.42	1.29	1.08	1.52	1.08-1.52	0.004
MUC3A	MUC3A	-0.03	-0.11	0.05	0.97	0.9	1.05	0.9-1.05	0.503
CEP55	CEP55	0.27	0.13	0.41	1.31	1.14	1.51	1.14-1.51	0
BMP2	BMP2	-0.01	-0.14	0.13	0.99	0.87	1.14	0.87-1.14	0.932
ADORA2B	ADORA2B	-0.02	-0.19	0.15	0.98	0.83	1.17	0.83-1.17	0.845
ARHGAP44	ARHGAP44	-0.17	-0.33	0	0.85	0.72	1	0.72-1	0.044
PPT2	PPT2	0.32	0.13	0.51	1.38	1.14	1.67	1.14-1.67	0.001
SNED1	SNED1	-0.11	-0.29	0.06	0.89	0.75	1.07	0.75-1.07	0.207
IGF2BP2	IGF2BP2	0.14	0.02	0.27	1.15	1.02	1.31	1.02-1.31	0.023
TRPM2	TRPM2	0.04	-0.11	0.18	1.04	0.9	1.2	0.9-1.2	0.614
IRX5	IRX5	-0.27	-0.39	-0.15	0.77	0.68	0.86	0.68-0.86	0
B3GALNT1	B3GALNT1	0.21	0.04	0.38	1.23	1.04	1.46	1.04-1.46	0.016
CHD7	CHD7	-0.01	-0.19	0.17	0.99	0.83	1.18	0.83-1.18	0.904
SLC29A4	SLC29A4	-0.01	-0.11	0.09	0.99	0.89	1.1	0.89-1.1	0.836
PIP5KL1	PIP5KL1	-0.21	-0.37	-0.06	0.81	0.69	0.94	0.69-0.94	0.007
SCG5	SCG5	0.07	-0.04	0.17	1.07	0.96	1.19	0.96-1.19	0.204
SCTR	SCTR	-0.05	-0.14	0.03	0.95	0.87	1.03	0.87-1.03	0.217
SLC15A2	SLC15A2	-0.22	-0.36	-0.08	0.8	0.7	0.92	0.7-0.92	0.002
SUSD4	SUSD4	-0.12	-0.24	0	0.89	0.79	1	0.79-1	0.059
FAM189A2	FAM189A2	-0.24	-0.38	-0.1	0.79	0.68	0.91	0.68-0.91	0.001
CHEK1	CHEK1	0.32	0.17	0.47	1.37	1.18	1.6	1.18-1.6	0
PDE6B	PDE6B	-0.18	-0.33	-0.04	0.83	0.72	0.96	0.72-0.96	0.014
IRX2	IRX2	-0.15	-0.24	-0.06	0.86	0.78	0.95	0.78-0.95	0.002
STC1	STC1	0.19	0.07	0.31	1.21	1.07	1.36	1.07-1.36	0.002
KIF2C	KIF2C	0.17	0.05	0.29	1.18	1.05	1.33	1.05-1.33	0.006
GPR157	GPR157	0.01	-0.19	0.21	1.01	0.83	1.24	0.83-1.24	0.893
CCNA2	CCNA2	0.35	0.2	0.49	1.41	1.22	1.63	1.22-1.63	0
MAPK12	MAPK12	0.13	-0.03	0.29	1.14	0.97	1.34	0.97-1.34	0.107
PCSK6	PCSK6	0.11	-0.02	0.25	1.12	0.98	1.29	0.98-1.29	0.106
FAM149A	FAM149A	-0.07	-0.21	0.08	0.94	0.81	1.08	0.81-1.08	0.363
HS6ST2	HS6ST2	0.01	-0.11	0.12	1.01	0.9	1.13	0.9-1.13	0.904
NEK2	NEK2	0.29	0.15	0.42	1.33	1.16	1.52	1.16-1.52	0
GNA14	GNA14	-0.25	-0.41	-0.08	0.78	0.67	0.92	0.67-0.92	0.003
BUB1	BUB1	0.25	0.11	0.39	1.28	1.11	1.47	1.11-1.47	0.001
AK4	AK4	0.15	0.03	0.27	1.16	1.04	1.31	1.04-1.31	0.011
ALDH3A1	ALDH3A1	0.03	-0.03	0.08	1.03	0.97	1.09	0.97-1.09	0.375
UHRF1	UHRF1	0.24	0.09	0.38	1.27	1.09	1.47	1.09-1.47	0.002
TFCP2L1	TFCP2L1	-0.05	-0.17	0.07	0.95	0.84	1.07	0.84-1.07	0.397
PSMC3IP	PSMC3IP	0.21	0.02	0.4	1.23	1.02	1.5	1.02-1.5	0.032
RNF212	RNF212	0	-0.09	0.1	1	0.91	1.11	0.91-1.11	0.935
SLC26A9	SLC26A9	-0.04	-0.13	0.05	0.96	0.88	1.05	0.88-1.05	0.383
BICD1	BICD1	0.19	-0.01	0.39	1.21	0.99	1.47	0.99-1.47	0.066
SHE	SHE	-0.12	-0.25	0	0.88	0.78	1	0.78-1	0.055
KIF23	KIF23	0.28	0.13	0.43	1.32	1.14	1.54	1.14-1.54	0
APOBEC3B	APOBEC3B	0.02	-0.1	0.13	1.02	0.91	1.14	0.91-1.14	0.774
ZBTB10	ZBTB10	-0.05	-0.24	0.13	0.95	0.78	1.14	0.78-1.14	0.568
DAAM2	DAAM2	-0.27	-0.41	-0.13	0.76	0.66	0.88	0.66-0.88	0
EFCAB11	EFCAB11	0.19	0.02	0.36	1.21	1.02	1.44	1.02-1.44	0.03
HENMT1	HENMT1	0.01	-0.14	0.16	1.01	0.87	1.18	0.87-1.18	0.902
NCAPH	NCAPH	0.23	0.1	0.37	1.26	1.1	1.45	1.1-1.45	0.001
CDT1	CDT1	0.28	0.13	0.43	1.33	1.14	1.54	1.14-1.54	0
ICAM4	ICAM4	-0.12	-0.22	-0.02	0.89	0.8	0.98	0.8-0.98	0.017
MB	MB	0.04	-0.06	0.14	1.04	0.94	1.15	0.94-1.15	0.415
SCUBE2	SCUBE2	-0.04	-0.15	0.07	0.96	0.86	1.07	0.86-1.07	0.468
SERPINA3	SERPINA3	0.05	-0.03	0.13	1.05	0.97	1.14	0.97-1.14	0.201
SHF	SHF	-0.07	-0.24	0.09	0.93	0.79	1.09	0.79-1.09	0.37
KIF20A	KIF20A	0.32	0.16	0.48	1.37	1.17	1.61	1.17-1.61	0
SOX9	SOX9	0.1	0	0.21	1.11	1	1.23	1-1.23	0.055
SALL2	SALL2	-0.14	-0.3	0.03	0.87	0.74	1.03	0.74-1.03	0.111
EPHA4	EPHA4	-0.13	-0.29	0.03	0.88	0.75	1.03	0.75-1.03	0.1
PNMA2	PNMA2	-0.21	-0.34	-0.08	0.81	0.71	0.93	0.71-0.93	0.002
SLC1A1	SLC1A1	-0.05	-0.2	0.1	0.95	0.82	1.1	0.82-1.1	0.495
ZDHHC21	ZDHHC21	-0.19	-0.4	0.02	0.83	0.67	1.02	0.67-1.02	0.081
FGFR4	FGFR4	0.05	-0.09	0.19	1.05	0.91	1.21	0.91-1.21	0.475
HGD	HGD	0.06	-0.01	0.14	1.06	0.99	1.15	0.99-1.15	0.11
TMEM38B	TMEM38B	0.17	-0.03	0.37	1.18	0.97	1.45	0.97-1.45	0.096
FERMT1	FERMT1	0.22	0.07	0.38	1.25	1.07	1.46	1.07-1.46	0.004
FAM83D	FAM83D	0.27	0.12	0.42	1.31	1.13	1.52	1.13-1.52	0
OLFM1	OLFM1	-0.15	-0.28	-0.03	0.86	0.76	0.97	0.76-0.97	0.016
SMAD6	SMAD6	-0.12	-0.32	0.09	0.89	0.73	1.09	0.73-1.09	0.267
ITGA9	ITGA9	-0.21	-0.38	-0.05	0.81	0.68	0.96	0.68-0.96	0.013
PRR11	PRR11	0.2	0.07	0.33	1.22	1.07	1.39	1.07-1.39	0.002
CA13	CA13	-0.12	-0.29	0.06	0.89	0.75	1.06	0.75-1.06	0.189
LYPD3	LYPD3	0.2	0.11	0.28	1.22	1.12	1.33	1.12-1.33	0
LDHD	LDHD	-0.17	-0.31	-0.03	0.85	0.74	0.97	0.74-0.97	0.021
RAD51AP1	RAD51AP1	0.2	0.05	0.35	1.22	1.05	1.42	1.05-1.42	0.011
CIB2	CIB2	0.21	0.07	0.36	1.24	1.07	1.43	1.07-1.43	0.004
CDC6	CDC6	0.2	0.07	0.33	1.22	1.07	1.39	1.07-1.39	0.002
HKDC1	HKDC1	0.06	-0.07	0.18	1.06	0.93	1.2	0.93-1.2	0.389
SULT1A2	SULT1A2	-0.09	-0.23	0.05	0.91	0.79	1.05	0.79-1.05	0.193
LRP12	LRP12	0.16	-0.03	0.35	1.17	0.97	1.42	0.97-1.42	0.108
CLMN	CLMN	0.16	-0.02	0.34	1.17	0.98	1.4	0.98-1.4	0.087
DEFB1	DEFB1	0.07	0.01	0.14	1.08	1.01	1.15	1.01-1.15	0.035
NUF2	NUF2	0.19	0.06	0.32	1.21	1.06	1.38	1.06-1.38	0.005
PSRC1	PSRC1	0.22	0.04	0.39	1.24	1.04	1.48	1.04-1.48	0.015
FOSL1	FOSL1	0.2	0.1	0.3	1.22	1.11	1.35	1.11-1.35	0
MELK	MELK	0.2	0.08	0.33	1.23	1.08	1.39	1.08-1.39	0.002
ASAP2	ASAP2	0.19	0.04	0.34	1.21	1.05	1.4	1.05-1.4	0.011
RAPGEFL1	RAPGEFL1	-0.01	-0.16	0.15	0.99	0.85	1.16	0.85-1.16	0.94
CDC45	CDC45	0.19	0.06	0.33	1.21	1.06	1.39	1.06-1.39	0.005
ENTPD3	ENTPD3	-0.16	-0.31	-0.02	0.85	0.74	0.98	0.74-0.98	0.027
HSPA2	HSPA2	0.21	0.08	0.35	1.24	1.08	1.42	1.08-1.42	0.002
GRB14	GRB14	-0.03	-0.15	0.09	0.97	0.86	1.09	0.86-1.09	0.585
ARNTL2	ARNTL2	0.28	0.15	0.4	1.32	1.17	1.5	1.17-1.5	0
RGN	RGN	-0.24	-0.39	-0.08	0.79	0.67	0.92	0.67-0.92	0.003
PGM2L1	PGM2L1	0.07	-0.12	0.26	1.08	0.89	1.3	0.89-1.3	0.449
RAB6B	RAB6B	0.01	-0.13	0.14	1.01	0.88	1.15	0.88-1.15	0.92
TMLHE	TMLHE	0.01	-0.18	0.19	1.01	0.84	1.21	0.84-1.21	0.934
SSX2IP	SSX2IP	0.1	-0.08	0.28	1.11	0.92	1.32	0.92-1.32	0.277
SLC16A1	SLC16A1	0.21	0.1	0.32	1.23	1.1	1.38	1.1-1.38	0
CENPK	CENPK	0.24	0.08	0.4	1.27	1.08	1.49	1.08-1.49	0.004
PBLD	PBLD	0.04	-0.12	0.2	1.04	0.88	1.22	0.88-1.22	0.636
KIF3C	KIF3C	0.11	-0.04	0.26	1.12	0.97	1.3	0.97-1.3	0.136
LARP6	LARP6	0.17	0.04	0.3	1.18	1.04	1.34	1.04-1.34	0.009
KIF11	KIF11	0.31	0.15	0.47	1.36	1.16	1.6	1.16-1.6	0
NDC80	NDC80	0.26	0.13	0.4	1.3	1.13	1.49	1.13-1.49	0
PLCH1	PLCH1	-0.16	-0.33	0.02	0.85	0.72	1.02	0.72-1.02	0.081
CYP4X1	CYP4X1	-0.13	-0.25	0	0.88	0.78	1	0.78-1	0.044
CA12	CA12	0.09	0	0.17	1.09	1	1.19	1-1.19	0.045
AASS	AASS	-0.13	-0.31	0.06	0.88	0.73	1.06	0.73-1.06	0.176
PFKFB4	PFKFB4	0.04	-0.15	0.22	1.04	0.86	1.24	0.86-1.24	0.692
STK32A	STK32A	-0.21	-0.34	-0.08	0.81	0.72	0.93	0.72-0.93	0.002
POLE2	POLE2	0.27	0.1	0.43	1.31	1.11	1.54	1.11-1.54	0.002
CABYR	CABYR	0.02	-0.07	0.11	1.02	0.94	1.12	0.94-1.12	0.627
NDRG4	NDRG4	-0.04	-0.2	0.13	0.97	0.82	1.13	0.82-1.13	0.669
DTL	DTL	0.35	0.18	0.52	1.42	1.2	1.68	1.2-1.68	0
FBXL16	FBXL16	-0.11	-0.22	0	0.89	0.8	1	0.8-1	0.048
SULT1C2	SULT1C2	-0.08	-0.19	0.03	0.92	0.83	1.03	0.83-1.03	0.166
FAM184A	FAM184A	-0.29	-0.45	-0.14	0.75	0.64	0.87	0.64-0.87	0
WDR76	WDR76	0.14	-0.03	0.3	1.15	0.97	1.35	0.97-1.35	0.105
CCNF	CCNF	0.16	-0.03	0.36	1.18	0.97	1.43	0.97-1.43	0.103
HELLS	HELLS	0.18	0.01	0.35	1.2	1.01	1.42	1.01-1.42	0.038
TMEM108	TMEM108	-0.17	-0.31	-0.03	0.85	0.73	0.98	0.73-0.98	0.021
MMP24	MMP24	-0.09	-0.24	0.06	0.91	0.79	1.06	0.79-1.06	0.239
SLC47A1	SLC47A1	-0.31	-0.46	-0.16	0.73	0.63	0.86	0.63-0.86	0
ORC6	ORC6	0.22	0.05	0.39	1.25	1.06	1.48	1.06-1.48	0.009
CENPA	CENPA	0.2	0.07	0.32	1.22	1.08	1.38	1.08-1.38	0.002
GLYCTK	GLYCTK	-0.01	-0.21	0.2	0.99	0.81	1.22	0.81-1.22	0.955
USP27X	USP27X	-0.14	-0.32	0.03	0.87	0.73	1.03	0.73-1.03	0.111
BNIPL	BNIPL	-0.08	-0.19	0.03	0.92	0.83	1.03	0.83-1.03	0.135
ESYT3	ESYT3	-0.36	-0.52	-0.19	0.7	0.59	0.83	0.59-0.83	0
LRP8	LRP8	0.18	0	0.35	1.19	1	1.42	1-1.42	0.048
ALPK3	ALPK3	-0.04	-0.17	0.09	0.96	0.84	1.1	0.84-1.1	0.559
HMMR	HMMR	0.37	0.21	0.53	1.45	1.24	1.7	1.24-1.7	0
PSORS1C1	PSORS1C1	0.15	0	0.3	1.16	1	1.35	1-1.35	0.056
RAD51	RAD51	0.29	0.13	0.46	1.34	1.14	1.58	1.14-1.58	0
GJB1	GJB1	0.01	-0.08	0.09	1.01	0.93	1.09	0.93-1.09	0.895
ARHGEF38	ARHGEF38	-0.22	-0.4	-0.04	0.8	0.67	0.96	0.67-0.96	0.014
PAQR8	PAQR8	-0.05	-0.26	0.16	0.95	0.77	1.17	0.77-1.17	0.639
WDHD1	WDHD1	0.3	0.12	0.49	1.35	1.13	1.63	1.13-1.63	0.001
BRCA1	BRCA1	0.17	0	0.35	1.19	1	1.41	1-1.41	0.056
GSPT2	GSPT2	-0.05	-0.24	0.14	0.95	0.79	1.14	0.79-1.14	0.595
MIPOL1	MIPOL1	0.08	-0.1	0.27	1.09	0.91	1.31	0.91-1.31	0.368
ELOVL6	ELOVL6	0.22	0.09	0.34	1.24	1.1	1.41	1.1-1.41	0.001
ABAT	ABAT	-0.39	-0.57	-0.21	0.68	0.56	0.81	0.56-0.81	0
ZNF518B	ZNF518B	-0.06	-0.26	0.14	0.94	0.77	1.15	0.77-1.15	0.557
ABO	ABO	-0.02	-0.15	0.12	0.98	0.86	1.12	0.86-1.12	0.786
GATA6	GATA6	0.01	-0.16	0.17	1.01	0.85	1.19	0.85-1.19	0.921
TONSL	TONSL	0.17	-0.01	0.34	1.18	0.99	1.41	0.99-1.41	0.069
UNC5CL	UNC5CL	-0.04	-0.19	0.1	0.96	0.83	1.11	0.83-1.11	0.56
ZNF738	ZNF738	-0.22	-0.42	-0.02	0.8	0.66	0.98	0.66-0.98	0.033
TUBB2B	TUBB2B	0.01	-0.07	0.1	1.01	0.93	1.1	0.93-1.1	0.73
PPP1R3C	PPP1R3C	-0.13	-0.29	0.04	0.88	0.74	1.04	0.74-1.04	0.138
CCNE1	CCNE1	0.17	0.05	0.3	1.19	1.05	1.35	1.05-1.35	0.006
HJURP	HJURP	0.29	0.16	0.43	1.34	1.17	1.54	1.17-1.54	0
ARID3A	ARID3A	0.13	-0.06	0.31	1.13	0.94	1.37	0.94-1.37	0.191
MAP2K6	MAP2K6	0.1	-0.04	0.25	1.11	0.96	1.28	0.96-1.28	0.163
SLC4A4	SLC4A4	-0.08	-0.22	0.06	0.92	0.8	1.06	0.8-1.06	0.262
DLGAP5	DLGAP5	0.31	0.17	0.45	1.37	1.19	1.57	1.19-1.57	0
BEX5	BEX5	-0.27	-0.41	-0.12	0.77	0.66	0.89	0.66-0.89	0
BTC	BTC	-0.13	-0.29	0.04	0.88	0.75	1.04	0.75-1.04	0.14
IQGAP3	IQGAP3	0.14	0.01	0.28	1.15	1.01	1.32	1.01-1.32	0.042
PLEKHH2	PLEKHH2	-0.2	-0.38	-0.02	0.82	0.68	0.98	0.68-0.98	0.029
KALRN	KALRN	0.05	-0.14	0.24	1.05	0.87	1.27	0.87-1.27	0.629
FZD8	FZD8	-0.12	-0.31	0.08	0.89	0.73	1.08	0.73-1.08	0.245
MOCOS	MOCOS	0.11	-0.08	0.3	1.11	0.92	1.34	0.92-1.34	0.273
ARHGAP11A	ARHGAP11A	0.31	0.15	0.46	1.36	1.16	1.58	1.16-1.58	0
LTC4S	LTC4S	-0.31	-0.52	-0.1	0.73	0.59	0.91	0.59-0.91	0.004
ACHE	ACHE	-0.06	-0.17	0.05	0.94	0.84	1.05	0.84-1.05	0.285
PLA2G4F	PLA2G4F	-0.2	-0.34	-0.05	0.82	0.71	0.95	0.71-0.95	0.008
FAM24B	FAM24B	0	-0.2	0.21	1	0.82	1.23	0.82-1.23	0.972
GINS2	GINS2	0.26	0.09	0.43	1.3	1.1	1.53	1.1-1.53	0.002
CDH24	CDH24	0.21	0.04	0.37	1.23	1.05	1.45	1.05-1.45	0.013
PLA2G1B	PLA2G1B	-0.1	-0.19	-0.01	0.91	0.82	0.99	0.82-0.99	0.037
C16orf74	C16orf74	0.19	0.07	0.3	1.2	1.07	1.35	1.07-1.35	0.001
BUB1B	BUB1B	0.25	0.1	0.4	1.29	1.11	1.49	1.11-1.49	0.001
COL4A3	COL4A3	-0.19	-0.32	-0.05	0.83	0.72	0.95	0.72-0.95	0.007
SPC24	SPC24	0.15	0.02	0.28	1.16	1.02	1.32	1.02-1.32	0.029
CACHD1	CACHD1	-0.06	-0.21	0.08	0.94	0.81	1.09	0.81-1.09	0.397
AMN	AMN	0.09	-0.02	0.19	1.09	0.98	1.21	0.98-1.21	0.111
GINS1	GINS1	0.17	0.02	0.32	1.18	1.02	1.38	1.02-1.38	0.031
PANX2	PANX2	0.06	-0.07	0.19	1.06	0.93	1.21	0.93-1.21	0.385
FBLN7	FBLN7	-0.05	-0.21	0.11	0.95	0.81	1.12	0.81-1.12	0.553
NCAPG	NCAPG	0.27	0.13	0.41	1.31	1.14	1.51	1.14-1.51	0
LETM2	LETM2	0.34	0.2	0.47	1.4	1.22	1.6	1.22-1.6	0
LOXL4	LOXL4	-0.05	-0.19	0.09	0.95	0.83	1.09	0.83-1.09	0.474
CHAC1	CHAC1	0.16	-0.01	0.33	1.17	0.99	1.4	0.99-1.4	0.068
ELOVL7	ELOVL7	0.17	-0.01	0.34	1.18	0.99	1.41	0.99-1.41	0.062
PDZD2	PDZD2	-0.17	-0.34	0	0.84	0.71	1	0.71-1	0.046
PLK4	PLK4	0.33	0.14	0.52	1.39	1.15	1.68	1.15-1.68	0.001
PI3	PI3	0.06	-0.01	0.14	1.06	0.99	1.15	0.99-1.15	0.102
C4BPB	C4BPB	-0.02	-0.11	0.07	0.98	0.89	1.07	0.89-1.07	0.63
TFAP2A	TFAP2A	0.21	0.1	0.32	1.23	1.1	1.38	1.1-1.38	0
TMEM220	TMEM220	0.07	-0.12	0.27	1.07	0.88	1.3	0.88-1.3	0.478
BLM	BLM	0.28	0.09	0.47	1.32	1.1	1.6	1.1-1.6	0.004
ZG16B	ZG16B	0.06	-0.03	0.14	1.06	0.97	1.15	0.97-1.15	0.185
WIF1	WIF1	-0.1	-0.18	-0.02	0.91	0.84	0.98	0.84-0.98	0.016
GDAP1	GDAP1	-0.09	-0.3	0.11	0.91	0.74	1.12	0.74-1.12	0.37
BCAS1	BCAS1	0.08	-0.01	0.16	1.08	0.99	1.18	0.99-1.18	0.093
HLF	HLF	-0.22	-0.35	-0.09	0.8	0.7	0.92	0.7-0.92	0.001
CBX2	CBX2	0.13	-0.02	0.27	1.13	0.98	1.31	0.98-1.31	0.086
PBK	PBK	0.28	0.14	0.41	1.32	1.15	1.51	1.15-1.51	0
KIF12	KIF12	-0.07	-0.19	0.05	0.93	0.83	1.05	0.83-1.05	0.263
SPC25	SPC25	0.34	0.19	0.5	1.41	1.2	1.66	1.2-1.66	0
SHCBP1	SHCBP1	0.36	0.18	0.54	1.44	1.2	1.72	1.2-1.72	0
APOM	APOM	0	-0.19	0.2	1	0.83	1.22	0.83-1.22	0.98
CDC7	CDC7	0.15	-0.03	0.34	1.16	0.97	1.4	0.97-1.4	0.109
BCL11A	BCL11A	-0.11	-0.29	0.06	0.89	0.75	1.06	0.75-1.06	0.207
FGF11	FGF11	0.08	-0.04	0.21	1.09	0.96	1.23	0.96-1.23	0.202
MND1	MND1	0.37	0.18	0.56	1.44	1.19	1.74	1.19-1.74	0
STC2	STC2	0.18	0.05	0.31	1.2	1.05	1.37	1.05-1.37	0.008
TMEM130	TMEM130	-0.16	-0.28	-0.03	0.85	0.75	0.97	0.75-0.97	0.013
LY6K	LY6K	0.09	0.03	0.16	1.1	1.03	1.17	1.03-1.17	0.006
SCNN1G	SCNN1G	-0.1	-0.24	0.04	0.91	0.79	1.04	0.79-1.04	0.157
GPR35	GPR35	0.15	0.03	0.26	1.16	1.03	1.3	1.03-1.3	0.014
RASGEF1A	RASGEF1A	0.04	-0.11	0.18	1.04	0.9	1.2	0.9-1.2	0.602
SORCS2	SORCS2	-0.14	-0.27	0	0.87	0.76	1	0.76-1	0.055
TNFSF15	TNFSF15	-0.11	-0.28	0.05	0.89	0.75	1.06	0.75-1.06	0.183
CATSPERG	CATSPERG	-0.19	-0.41	0.03	0.82	0.66	1.03	0.66-1.03	0.09
MS4A15	MS4A15	-0.1	-0.19	-0.02	0.9	0.83	0.98	0.83-0.98	0.016
SPTLC3	SPTLC3	-0.05	-0.2	0.11	0.96	0.82	1.12	0.82-1.12	0.563
F12	F12	0.21	0.06	0.36	1.23	1.06	1.43	1.06-1.43	0.007
FCER1A	FCER1A	-0.13	-0.24	-0.02	0.88	0.79	0.98	0.79-0.98	0.025
CDH26	CDH26	-0.2	-0.33	-0.07	0.82	0.72	0.93	0.72-0.93	0.003
KIF4A	KIF4A	0.32	0.17	0.47	1.38	1.19	1.61	1.19-1.61	0
TOX	TOX	-0.16	-0.34	0.01	0.85	0.71	1.01	0.71-1.01	0.069
CD163L1	CD163L1	0.08	-0.04	0.2	1.08	0.96	1.23	0.96-1.23	0.2
ZMYND12	ZMYND12	-0.22	-0.42	-0.01	0.8	0.65	0.99	0.65-0.99	0.036
WASF1	WASF1	0.24	0.05	0.44	1.28	1.05	1.55	1.05-1.55	0.014
PRR15	PRR15	0.15	0.06	0.24	1.16	1.06	1.27	1.06-1.27	0.001
TPPP	TPPP	-0.19	-0.35	-0.04	0.82	0.71	0.96	0.71-0.96	0.013
ADHFE1	ADHFE1	-0.28	-0.45	-0.1	0.76	0.64	0.9	0.64-0.9	0.002
SHROOM4	SHROOM4	-0.21	-0.42	-0.01	0.81	0.66	0.99	0.66-0.99	0.043
GTSE1	GTSE1	0.26	0.11	0.42	1.3	1.12	1.52	1.12-1.52	0.001
EYA2	EYA2	-0.02	-0.12	0.07	0.98	0.89	1.07	0.89-1.07	0.612
ZNF750	ZNF750	-0.17	-0.29	-0.05	0.84	0.75	0.95	0.75-0.95	0.005
NR3C2	NR3C2	-0.25	-0.44	-0.06	0.78	0.64	0.94	0.64-0.94	0.01
ZNF385B	ZNF385B	-0.07	-0.17	0.04	0.94	0.84	1.04	0.84-1.04	0.21
RASAL1	RASAL1	0.15	0	0.3	1.16	1	1.35	1-1.35	0.044
POU2F3	POU2F3	-0.04	-0.2	0.12	0.96	0.82	1.13	0.82-1.13	0.635
PTPRN2	PTPRN2	0	-0.12	0.13	1	0.89	1.13	0.89-1.13	0.976
FBXO27	FBXO27	0.08	-0.06	0.22	1.08	0.94	1.25	0.94-1.25	0.272
DSCC1	DSCC1	0.28	0.1	0.46	1.32	1.11	1.58	1.11-1.58	0.002
HABP2	HABP2	-0.1	-0.19	-0.01	0.91	0.83	0.99	0.83-0.99	0.038
KCNMB4	KCNMB4	0.11	-0.01	0.24	1.12	0.99	1.27	0.99-1.27	0.081
PKP2	PKP2	0.27	0.16	0.38	1.31	1.17	1.46	1.17-1.46	0
FAM110C	FAM110C	0.18	0.01	0.35	1.19	1.01	1.41	1.01-1.41	0.038
HOXD1	HOXD1	-0.09	-0.19	0.02	0.92	0.82	1.02	0.82-1.02	0.098
RNF39	RNF39	-0.02	-0.15	0.12	0.98	0.86	1.13	0.86-1.13	0.828
GGT6	GGT6	-0.2	-0.31	-0.09	0.82	0.74	0.91	0.74-0.91	0
GLS2	GLS2	-0.24	-0.4	-0.08	0.79	0.67	0.93	0.67-0.93	0.004
BMP5	BMP5	-0.21	-0.36	-0.07	0.81	0.7	0.94	0.7-0.94	0.004
CHADL	CHADL	-0.29	-0.51	-0.08	0.75	0.6	0.92	0.6-0.92	0.007
RAD54L	RAD54L	0.14	-0.02	0.29	1.15	0.98	1.34	0.98-1.34	0.088
STYK1	STYK1	0.29	0.12	0.46	1.34	1.12	1.59	1.12-1.59	0.001
CCNE2	CCNE2	0.14	-0.01	0.3	1.15	0.99	1.35	0.99-1.35	0.075
ICAM5	ICAM5	-0.2	-0.35	-0.06	0.82	0.71	0.94	0.71-0.94	0.006
ARHGEF4	ARHGEF4	0.21	0.08	0.35	1.24	1.08	1.42	1.08-1.42	0.002
IGF2BP3	IGF2BP3	0.15	0.06	0.25	1.16	1.06	1.28	1.06-1.28	0.002
FGD1	FGD1	0.21	-0.01	0.42	1.23	0.99	1.52	0.99-1.52	0.061
IL1R2	IL1R2	0.21	0.1	0.33	1.24	1.11	1.39	1.11-1.39	0
NMU	NMU	0.07	-0.03	0.16	1.07	0.97	1.18	0.97-1.18	0.168
FAM111B	FAM111B	0.25	0.09	0.41	1.29	1.09	1.51	1.09-1.51	0.002
COL4A4	COL4A4	-0.2	-0.38	-0.02	0.82	0.68	0.98	0.68-0.98	0.028
EXO1	EXO1	0.34	0.19	0.49	1.41	1.21	1.64	1.21-1.64	0
CHIA	CHIA	-0.13	-0.23	-0.04	0.87	0.8	0.96	0.8-0.96	0.004
FAM167A	FAM167A	-0.11	-0.26	0.03	0.89	0.77	1.03	0.77-1.03	0.128
CDK6	CDK6	0.13	-0.03	0.3	1.14	0.97	1.35	0.97-1.35	0.119
CDKL2	CDKL2	-0.26	-0.42	-0.1	0.77	0.66	0.91	0.66-0.91	0.002
GINS4	GINS4	0.1	-0.07	0.28	1.11	0.93	1.32	0.93-1.32	0.248
ELF5	ELF5	-0.21	-0.33	-0.08	0.81	0.72	0.92	0.72-0.92	0.001
NUP62CL	NUP62CL	0.36	0.17	0.54	1.43	1.19	1.71	1.19-1.71	0
FOXQ1	FOXQ1	0.04	-0.07	0.15	1.04	0.93	1.16	0.93-1.16	0.502
CXCL5	CXCL5	0.08	-0.01	0.18	1.09	0.99	1.19	0.99-1.19	0.081
RBPMS2	RBPMS2	0.11	-0.04	0.27	1.12	0.96	1.3	0.96-1.3	0.162
CYP39A1	CYP39A1	-0.01	-0.18	0.16	0.99	0.84	1.18	0.84-1.18	0.939
KLC3	KLC3	-0.06	-0.2	0.08	0.94	0.82	1.08	0.82-1.08	0.377
GOLGA7B	GOLGA7B	-0.09	-0.24	0.05	0.91	0.79	1.05	0.79-1.05	0.2
PCDHB2	PCDHB2	0.08	-0.06	0.23	1.09	0.94	1.26	0.94-1.26	0.258
BMP3	BMP3	-0.11	-0.22	0.01	0.9	0.8	1.01	0.8-1.01	0.071
STRA6	STRA6	0.01	-0.09	0.11	1.01	0.92	1.12	0.92-1.12	0.786
AATK	AATK	-0.07	-0.22	0.09	0.93	0.8	1.09	0.8-1.09	0.39
UST	UST	-0.19	-0.39	0	0.82	0.68	1	0.68-1	0.052
BHMT2	BHMT2	-0.02	-0.1	0.06	0.98	0.9	1.07	0.9-1.07	0.671
NFE2	NFE2	-0.13	-0.31	0.04	0.88	0.73	1.04	0.73-1.04	0.139
SHISA2	SHISA2	-0.17	-0.3	-0.05	0.84	0.74	0.95	0.74-0.95	0.005
KLF15	KLF15	-0.2	-0.36	-0.04	0.82	0.7	0.96	0.7-0.96	0.013
MMEL1	MMEL1	-0.01	-0.13	0.11	0.99	0.87	1.11	0.87-1.11	0.831
LEMD1	LEMD1	0.09	-0.01	0.2	1.1	0.99	1.22	0.99-1.22	0.078
TTK	TTK	0.23	0.07	0.38	1.25	1.08	1.46	1.08-1.46	0.004
CPT1C	CPT1C	0.01	-0.13	0.16	1.01	0.87	1.17	0.87-1.17	0.868
GAL3ST1	GAL3ST1	0.05	-0.1	0.2	1.05	0.91	1.23	0.91-1.23	0.499
LGALS4	LGALS4	0.02	-0.05	0.08	1.02	0.96	1.08	0.96-1.08	0.6
ASPM	ASPM	0.34	0.18	0.5	1.4	1.2	1.64	1.2-1.64	0
RDH5	RDH5	0.11	-0.08	0.29	1.12	0.93	1.34	0.93-1.34	0.247
GFRA3	GFRA3	-0.07	-0.15	0.02	0.94	0.86	1.02	0.86-1.02	0.133
MYEOV	MYEOV	0.08	0.01	0.16	1.09	1.01	1.18	1.01-1.18	0.036
GKN2	GKN2	-0.04	-0.11	0.03	0.96	0.9	1.03	0.9-1.03	0.279
FILIP1	FILIP1	-0.09	-0.26	0.08	0.92	0.77	1.09	0.77-1.09	0.317
SPINK5	SPINK5	-0.01	-0.1	0.09	0.99	0.9	1.1	0.9-1.1	0.903
SLCO4C1	SLCO4C1	-0.14	-0.29	0.01	0.87	0.75	1.01	0.75-1.01	0.066
INPP5J	INPP5J	-0.45	-0.67	-0.23	0.64	0.51	0.79	0.51-0.79	0
MLLT11	MLLT11	0.02	-0.12	0.17	1.03	0.88	1.19	0.88-1.19	0.742
PTHLH	PTHLH	0.11	0.01	0.22	1.12	1.01	1.25	1.01-1.25	0.038
OSR2	OSR2	0.03	-0.13	0.18	1.03	0.88	1.2	0.88-1.2	0.742
PITX1	PITX1	0.06	-0.03	0.15	1.06	0.97	1.17	0.97-1.17	0.192
EIF5A2	EIF5A2	0.15	-0.03	0.33	1.16	0.97	1.39	0.97-1.39	0.108
KCNQ3	KCNQ3	0	-0.16	0.17	1	0.85	1.18	0.85-1.18	0.965
DKK1	DKK1	0.2	0.13	0.26	1.22	1.14	1.3	1.14-1.3	0
SLC16A9	SLC16A9	-0.03	-0.13	0.08	0.97	0.87	1.08	0.87-1.08	0.593
ZBTB7C	ZBTB7C	-0.11	-0.26	0.04	0.9	0.77	1.04	0.77-1.04	0.159
RNFT2	RNFT2	0.09	-0.06	0.23	1.09	0.94	1.26	0.94-1.26	0.244
DEPDC1B	DEPDC1B	0.3	0.14	0.45	1.35	1.16	1.57	1.16-1.57	0
LYPD6B	LYPD6B	0.05	-0.05	0.15	1.05	0.95	1.16	0.95-1.16	0.319
KIF18B	KIF18B	0.17	0.03	0.31	1.18	1.03	1.36	1.03-1.36	0.018
OIP5	OIP5	0.33	0.18	0.49	1.4	1.2	1.63	1.2-1.63	0
EME1	EME1	0.21	0.02	0.39	1.23	1.02	1.48	1.02-1.48	0.028
VSIG10L	VSIG10L	0.11	-0.02	0.25	1.12	0.98	1.29	0.98-1.29	0.103
CFTR	CFTR	-0.21	-0.34	-0.08	0.81	0.71	0.93	0.71-0.93	0.002
RASSF6	RASSF6	0.08	-0.1	0.26	1.08	0.9	1.29	0.9-1.29	0.403
PAX9	PAX9	-0.04	-0.16	0.08	0.96	0.85	1.08	0.85-1.08	0.505
F5	F5	0.12	0.02	0.23	1.13	1.02	1.25	1.02-1.25	0.018
TDRD10	TDRD10	-0.14	-0.28	0	0.87	0.76	1	0.76-1	0.043
FRRS1	FRRS1	0.29	0.09	0.5	1.34	1.09	1.65	1.09-1.65	0.005
CKAP2L	CKAP2L	0.3	0.14	0.47	1.35	1.15	1.59	1.15-1.59	0
SKA3	SKA3	0.34	0.16	0.52	1.41	1.17	1.69	1.17-1.69	0
AKR1E2	AKR1E2	-0.01	-0.18	0.16	0.99	0.83	1.17	0.83-1.17	0.881
COCH	COCH	0.07	-0.03	0.18	1.08	0.97	1.19	0.97-1.19	0.157
S100A1	S100A1	-0.07	-0.2	0.06	0.93	0.82	1.06	0.82-1.06	0.275
THBS4	THBS4	-0.04	-0.15	0.07	0.96	0.86	1.07	0.86-1.07	0.463
MYB	MYB	0.02	-0.19	0.22	1.02	0.83	1.25	0.83-1.25	0.877
ADRA2A	ADRA2A	-0.08	-0.21	0.05	0.92	0.81	1.06	0.81-1.06	0.25
TMSB15B	TMSB15B	0.02	-0.15	0.19	1.02	0.86	1.21	0.86-1.21	0.827
KIF15	KIF15	0.2	0.02	0.37	1.22	1.02	1.45	1.02-1.45	0.027
WDR62	WDR62	0.21	0.04	0.38	1.24	1.04	1.47	1.04-1.47	0.014
HSPA4L	HSPA4L	0.12	-0.1	0.33	1.12	0.91	1.39	0.91-1.39	0.281
CAPN9	CAPN9	-0.05	-0.16	0.06	0.95	0.85	1.07	0.85-1.07	0.393
CLDN2	CLDN2	-0.09	-0.17	-0.01	0.91	0.84	0.99	0.84-0.99	0.023
SLC46A2	SLC46A2	-0.13	-0.26	0.01	0.88	0.77	1.01	0.77-1.01	0.068
SLC7A11	SLC7A11	0.13	0.02	0.24	1.14	1.02	1.28	1.02-1.28	0.023
MYOM2	MYOM2	-0.08	-0.27	0.12	0.92	0.76	1.12	0.76-1.12	0.422
APOH	APOH	-0.02	-0.11	0.08	0.98	0.89	1.08	0.89-1.08	0.731
GPRIN1	GPRIN1	0.27	0.08	0.46	1.31	1.08	1.58	1.08-1.58	0.005
CARD14	CARD14	0.15	0.02	0.28	1.16	1.02	1.32	1.02-1.32	0.023
CYP3A5	CYP3A5	0.11	0.01	0.21	1.11	1.01	1.23	1.01-1.23	0.028
ESPL1	ESPL1	0.23	0.08	0.39	1.26	1.08	1.48	1.08-1.48	0.004
UGT8	UGT8	0.01	-0.13	0.14	1.01	0.88	1.15	0.88-1.15	0.908
TRO	TRO	0.1	-0.08	0.29	1.11	0.93	1.33	0.93-1.33	0.255
SEMA3A	SEMA3A	0.1	-0.01	0.2	1.1	0.99	1.23	0.99-1.23	0.064
CELSR3	CELSR3	0.03	-0.13	0.19	1.03	0.88	1.21	0.88-1.21	0.719
SLC1A7	SLC1A7	-0.03	-0.11	0.04	0.97	0.9	1.04	0.9-1.04	0.369
NBEA	NBEA	-0.18	-0.37	0.02	0.84	0.69	1.02	0.69-1.02	0.075
OVGP1	OVGP1	-0.13	-0.32	0.07	0.88	0.73	1.07	0.73-1.07	0.199
GLOD5	GLOD5	-0.08	-0.27	0.1	0.92	0.76	1.11	0.76-1.11	0.377
FXYD2	FXYD2	0.1	0	0.2	1.1	1	1.22	1-1.22	0.057
PRR7	PRR7	0.12	-0.08	0.31	1.12	0.92	1.37	0.92-1.37	0.255
PTPRH	PTPRH	0.24	0.13	0.35	1.27	1.14	1.43	1.14-1.43	0
GJB3	GJB3	0.25	0.15	0.34	1.28	1.17	1.41	1.17-1.41	0
PLEKHH1	PLEKHH1	0.22	0.08	0.36	1.25	1.08	1.44	1.08-1.44	0.002
SMPD3	SMPD3	-0.02	-0.18	0.14	0.98	0.84	1.15	0.84-1.15	0.801
E2F8	E2F8	0.23	0.04	0.43	1.26	1.04	1.53	1.04-1.53	0.017
FOXA3	FOXA3	0.05	-0.07	0.17	1.05	0.94	1.18	0.94-1.18	0.4
BRSK1	BRSK1	-0.1	-0.28	0.08	0.91	0.76	1.08	0.76-1.08	0.279
ACY3	ACY3	0.02	-0.12	0.17	1.02	0.88	1.19	0.88-1.19	0.75
LRRC36	LRRC36	-0.16	-0.33	0	0.85	0.72	1	0.72-1	0.052
CLSPN	CLSPN	0.22	0.06	0.39	1.25	1.06	1.48	1.06-1.48	0.009
ACE2	ACE2	0.02	-0.11	0.14	1.02	0.9	1.15	0.9-1.15	0.79
ORC1	ORC1	0.28	0.09	0.47	1.32	1.1	1.59	1.1-1.59	0.003
EPHX4	EPHX4	0.07	-0.09	0.23	1.07	0.91	1.26	0.91-1.26	0.396
PCSK9	PCSK9	0.15	0.04	0.26	1.17	1.04	1.3	1.04-1.3	0.007
CD207	CD207	-0.09	-0.19	0	0.91	0.82	1	0.82-1	0.061
BCL2L14	BCL2L14	-0.02	-0.21	0.17	0.98	0.81	1.19	0.81-1.19	0.856
FOLH1	FOLH1	0.01	-0.2	0.22	1.01	0.82	1.24	0.82-1.24	0.952
MAPK8IP2	MAPK8IP2	-0.07	-0.23	0.1	0.94	0.8	1.1	0.8-1.1	0.426
SLC4A5	SLC4A5	-0.4	-0.62	-0.18	0.67	0.54	0.83	0.54-0.83	0
EGF	EGF	-0.01	-0.16	0.15	0.99	0.85	1.16	0.85-1.16	0.941
IL23A	IL23A	0.05	-0.1	0.21	1.05	0.9	1.23	0.9-1.23	0.513
CENPI	CENPI	0.24	0.05	0.43	1.27	1.05	1.53	1.05-1.53	0.014
CDC25C	CDC25C	0.44	0.25	0.62	1.55	1.28	1.87	1.28-1.87	0
PRDM16	PRDM16	-0.25	-0.42	-0.08	0.78	0.66	0.93	0.66-0.93	0.005
DLX4	DLX4	-0.14	-0.34	0.07	0.87	0.71	1.07	0.71-1.07	0.192
SLC13A3	SLC13A3	-0.1	-0.27	0.08	0.91	0.76	1.08	0.76-1.08	0.272
ACOXL	ACOXL	-0.27	-0.45	-0.08	0.76	0.63	0.92	0.63-0.92	0.004
DEPDC1	DEPDC1	0.27	0.11	0.43	1.31	1.12	1.54	1.12-1.54	0.001
PIF1	PIF1	0.1	-0.08	0.28	1.11	0.93	1.32	0.93-1.32	0.267
SLC16A11	SLC16A11	-0.2	-0.37	-0.03	0.82	0.69	0.97	0.69-0.97	0.02
POF1B	POF1B	0.08	-0.04	0.2	1.08	0.96	1.22	0.96-1.22	0.191
CDCA2	CDCA2	0.37	0.18	0.56	1.45	1.19	1.75	1.19-1.75	0
OTX1	OTX1	0.15	-0.04	0.33	1.16	0.96	1.4	0.96-1.4	0.121
RNF157	RNF157	0.05	-0.12	0.23	1.05	0.88	1.26	0.88-1.26	0.551
GRAMD1B	GRAMD1B	0.25	0.13	0.36	1.28	1.14	1.44	1.14-1.44	0
SKA1	SKA1	0.25	0.08	0.41	1.28	1.09	1.51	1.09-1.51	0.003
AQP7	AQP7	-0.08	-0.22	0.05	0.92	0.8	1.05	0.8-1.05	0.231
KLHDC7A	KLHDC7A	-0.22	-0.39	-0.05	0.8	0.68	0.95	0.68-0.95	0.011
MCM10	MCM10	0.24	0.08	0.41	1.28	1.08	1.51	1.08-1.51	0.004
MUC13	MUC13	0.05	-0.01	0.11	1.05	0.99	1.12	0.99-1.12	0.118
RASSF9	RASSF9	0.24	0.06	0.43	1.27	1.06	1.53	1.06-1.53	0.01
WNT4	WNT4	-0.02	-0.18	0.14	0.98	0.84	1.15	0.84-1.15	0.801
TNNI3	TNNI3	0.02	-0.07	0.11	1.02	0.94	1.12	0.94-1.12	0.617
FAM171A2	FAM171A2	0.01	-0.15	0.18	1.01	0.86	1.19	0.86-1.19	0.892
CACNA1D	CACNA1D	-0.17	-0.37	0.04	0.85	0.69	1.04	0.69-1.04	0.11
NRCAM	NRCAM	0.03	-0.12	0.19	1.04	0.89	1.2	0.89-1.2	0.653
DNAJC22	DNAJC22	0.17	0.03	0.3	1.18	1.03	1.36	1.03-1.36	0.017
HHLA2	HHLA2	0	-0.07	0.08	1	0.93	1.08	0.93-1.08	0.905
SYNGR3	SYNGR3	-0.07	-0.23	0.09	0.93	0.8	1.09	0.8-1.09	0.373
TF	TF	-0.02	-0.1	0.06	0.98	0.91	1.06	0.91-1.06	0.652
TRIM31	TRIM31	0.08	-0.02	0.17	1.08	0.98	1.19	0.98-1.19	0.118
MCOLN3	MCOLN3	-0.08	-0.24	0.08	0.93	0.79	1.09	0.79-1.09	0.348
USP44	USP44	-0.25	-0.48	-0.02	0.78	0.62	0.98	0.62-0.98	0.036
AKR1B10	AKR1B10	0.04	-0.01	0.1	1.04	0.99	1.1	0.99-1.1	0.113
KNDC1	KNDC1	-0.15	-0.33	0.02	0.86	0.72	1.02	0.72-1.02	0.084
CLUL1	CLUL1	-0.25	-0.44	-0.07	0.78	0.65	0.94	0.65-0.94	0.008
ZBTB16	ZBTB16	-0.05	-0.2	0.09	0.95	0.82	1.1	0.82-1.1	0.476
IL20RB	IL20RB	0.1	0	0.2	1.1	1	1.22	1-1.22	0.062
TTC6	TTC6	-0.13	-0.32	0.07	0.88	0.72	1.07	0.72-1.07	0.212
GTSF1	GTSF1	0	-0.11	0.1	1	0.9	1.11	0.9-1.11	0.955
FNDC5	FNDC5	-0.03	-0.23	0.18	0.97	0.79	1.19	0.79-1.19	0.794
RGS17	RGS17	0.05	-0.1	0.2	1.05	0.9	1.22	0.9-1.22	0.523
RSPO3	RSPO3	0.16	0.06	0.26	1.17	1.06	1.3	1.06-1.3	0.003
DIRAS3	DIRAS3	-0.03	-0.18	0.12	0.97	0.83	1.13	0.83-1.13	0.69
SV2A	SV2A	-0.02	-0.19	0.15	0.98	0.83	1.16	0.83-1.16	0.823
CA3	CA3	-0.21	-0.41	-0.02	0.81	0.66	0.98	0.66-0.98	0.032
TMPRSS6	TMPRSS6	0.01	-0.1	0.12	1.01	0.91	1.13	0.91-1.13	0.832
ZNF300	ZNF300	-0.04	-0.24	0.16	0.96	0.79	1.17	0.79-1.17	0.691
ROBO2	ROBO2	-0.25	-0.45	-0.05	0.78	0.64	0.95	0.64-0.95	0.014
FAIM2	FAIM2	-0.21	-0.37	-0.04	0.81	0.69	0.96	0.69-0.96	0.013
NRG1	NRG1	0.07	-0.1	0.24	1.08	0.91	1.27	0.91-1.27	0.397
B3GNT4	B3GNT4	0.08	-0.11	0.26	1.08	0.9	1.29	0.9-1.29	0.419
HNF4G	HNF4G	0.17	0.01	0.33	1.19	1.01	1.39	1.01-1.39	0.035
VNN1	VNN1	0.22	0.09	0.34	1.24	1.09	1.41	1.09-1.41	0.001
ENTPD2	ENTPD2	0.25	0.09	0.4	1.28	1.1	1.49	1.1-1.49	0.002
TMEM63C	TMEM63C	-0.16	-0.29	-0.02	0.86	0.75	0.98	0.75-0.98	0.023
SHH	SHH	-0.08	-0.25	0.09	0.92	0.78	1.09	0.78-1.09	0.355
ENPP3	ENPP3	-0.09	-0.21	0.03	0.91	0.81	1.03	0.81-1.03	0.13
MT1H	MT1H	-0.01	-0.13	0.12	0.99	0.88	1.12	0.88-1.12	0.903
SGK2	SGK2	0.11	-0.05	0.26	1.11	0.95	1.29	0.95-1.29	0.175
BAIAP2L2	BAIAP2L2	0.24	0.12	0.36	1.27	1.13	1.43	1.13-1.43	0
RIC3	RIC3	-0.27	-0.46	-0.09	0.76	0.63	0.92	0.63-0.92	0.004
SOX15	SOX15	0.21	0.06	0.37	1.24	1.06	1.44	1.06-1.44	0.006
SERPIND1	SERPIND1	-0.15	-0.26	-0.03	0.86	0.77	0.97	0.77-0.97	0.012
FRMD5	FRMD5	0.13	-0.08	0.34	1.14	0.92	1.4	0.92-1.4	0.228
ASCL2	ASCL2	-0.18	-0.37	0.02	0.84	0.69	1.02	0.69-1.02	0.074
PCDH20	PCDH20	-0.14	-0.3	0.01	0.87	0.74	1.01	0.74-1.01	0.066
SP6	SP6	0.22	0.06	0.38	1.25	1.06	1.46	1.06-1.46	0.007
GPR37	GPR37	0.24	0.1	0.37	1.27	1.1	1.45	1.1-1.45	0.001
NR0B2	NR0B2	-0.12	-0.24	-0.01	0.89	0.79	0.99	0.79-0.99	0.039
RCOR2	RCOR2	0.04	-0.11	0.2	1.04	0.89	1.22	0.89-1.22	0.598
PRSS2	PRSS2	0.04	-0.03	0.1	1.04	0.97	1.11	0.97-1.11	0.24
CNIH2	CNIH2	0.04	-0.15	0.23	1.04	0.86	1.25	0.86-1.25	0.666
HSD17B2	HSD17B2	0.08	-0.02	0.18	1.08	0.98	1.2	0.98-1.2	0.115
TTLL7	TTLL7	-0.05	-0.24	0.14	0.95	0.79	1.15	0.79-1.15	0.593
SYCP2	SYCP2	-0.08	-0.22	0.07	0.93	0.8	1.07	0.8-1.07	0.3
B4GALNT1	B4GALNT1	0.13	0.01	0.25	1.14	1.01	1.29	1.01-1.29	0.033
YBX2	YBX2	0.01	-0.1	0.12	1.01	0.9	1.13	0.9-1.13	0.91
SEC14L4	SEC14L4	-0.2	-0.42	0.01	0.81	0.66	1.01	0.66-1.01	0.058
ARTN	ARTN	0.07	-0.07	0.21	1.07	0.93	1.23	0.93-1.23	0.316
TM4SF4	TM4SF4	0.08	0.02	0.14	1.09	1.02	1.15	1.02-1.15	0.008
IGSF9B	IGSF9B	-0.16	-0.34	0.01	0.85	0.71	1.01	0.71-1.01	0.06
MYOZ1	MYOZ1	-0.31	-0.55	-0.07	0.73	0.58	0.93	0.58-0.93	0.011
WNT11	WNT11	-0.14	-0.34	0.07	0.87	0.71	1.07	0.71-1.07	0.196
TCN1	TCN1	0.11	0.05	0.17	1.11	1.05	1.18	1.05-1.18	0.001
IYD	IYD	-0.03	-0.16	0.1	0.97	0.85	1.11	0.85-1.11	0.642
TRIM7	TRIM7	0.31	0.16	0.47	1.37	1.18	1.59	1.18-1.59	0
LGR6	LGR6	-0.07	-0.25	0.1	0.93	0.78	1.1	0.78-1.1	0.401
S100A12	S100A12	0.12	-0.03	0.28	1.13	0.97	1.32	0.97-1.32	0.115
C8orf34	C8orf34	-0.22	-0.42	-0.02	0.8	0.66	0.98	0.66-0.98	0.03
TFF1	TFF1	0.07	0.02	0.12	1.07	1.02	1.12	1.02-1.12	0.003
SPINK2	SPINK2	-0.05	-0.2	0.11	0.95	0.82	1.11	0.82-1.11	0.558
IGFBPL1	IGFBPL1	-0.16	-0.33	0.01	0.85	0.72	1.01	0.72-1.01	0.061
NGF	NGF	-0.13	-0.28	0.02	0.88	0.76	1.02	0.76-1.02	0.085
SYT1	SYT1	0.09	-0.05	0.22	1.09	0.95	1.25	0.95-1.25	0.221
DIRAS1	DIRAS1	-0.11	-0.28	0.06	0.9	0.76	1.06	0.76-1.06	0.2
GNG4	GNG4	0.1	0.01	0.19	1.11	1.01	1.21	1.01-1.21	0.023
VIL1	VIL1	0.02	-0.06	0.1	1.02	0.95	1.11	0.95-1.11	0.578
DCDC2	DCDC2	0.01	-0.19	0.21	1.01	0.82	1.23	0.82-1.23	0.945
FUT6	FUT6	0.05	-0.06	0.15	1.05	0.95	1.17	0.95-1.17	0.36
CLGN	CLGN	0.04	-0.09	0.18	1.05	0.92	1.19	0.92-1.19	0.513
DLK2	DLK2	0	-0.2	0.2	1	0.82	1.22	0.82-1.22	0.991
B3GNT6	B3GNT6	0.02	-0.07	0.11	1.02	0.93	1.11	0.93-1.11	0.689
NEIL3	NEIL3	0.23	0.08	0.38	1.26	1.08	1.46	1.08-1.46	0.002
KCNK17	KCNK17	-0.22	-0.46	0.02	0.8	0.63	1.02	0.63-1.02	0.07
GAD1	GAD1	0.1	-0.04	0.24	1.1	0.96	1.27	0.96-1.27	0.177
AFF3	AFF3	-0.25	-0.47	-0.03	0.78	0.62	0.97	0.62-0.97	0.026
NPTX1	NPTX1	-0.05	-0.16	0.05	0.95	0.85	1.05	0.85-1.05	0.297
AADAC	AADAC	-0.04	-0.17	0.09	0.96	0.85	1.1	0.85-1.1	0.562
TMSB15A	TMSB15A	-0.01	-0.19	0.17	0.99	0.83	1.18	0.83-1.18	0.891
ADRB1	ADRB1	-0.23	-0.43	-0.02	0.8	0.65	0.98	0.65-0.98	0.031
HOXC4	HOXC4	0.16	-0.04	0.36	1.18	0.96	1.44	0.96-1.44	0.114
DMGDH	DMGDH	-0.05	-0.25	0.16	0.95	0.78	1.17	0.78-1.17	0.658
MIA	MIA	0	-0.11	0.11	1	0.9	1.12	0.9-1.12	0.959
TYRP1	TYRP1	-0.25	-0.45	-0.04	0.78	0.64	0.96	0.64-0.96	0.02
PENK	PENK	-0.13	-0.27	0.01	0.88	0.77	1.01	0.77-1.01	0.066
KRT86	KRT86	0.24	0.1	0.38	1.27	1.11	1.47	1.11-1.47	0.001
GPC2	GPC2	-0.06	-0.22	0.1	0.94	0.8	1.11	0.8-1.11	0.477
ZNF229	ZNF229	0.05	-0.15	0.25	1.05	0.86	1.28	0.86-1.28	0.604
STEAP1B	STEAP1B	0.13	-0.04	0.29	1.13	0.96	1.34	0.96-1.34	0.13
CPB2	CPB2	-0.1	-0.23	0.03	0.9	0.79	1.03	0.79-1.03	0.12
CYP2C18	CYP2C18	0.12	-0.01	0.25	1.13	0.99	1.29	0.99-1.29	0.061
HTR3A	HTR3A	0.12	0.02	0.22	1.13	1.02	1.24	1.02-1.24	0.02
RTN4RL1	RTN4RL1	-0.18	-0.38	0.02	0.83	0.68	1.02	0.68-1.02	0.074
FGF12	FGF12	0.14	0.02	0.26	1.15	1.02	1.3	1.02-1.3	0.019
DLX3	DLX3	-0.14	-0.33	0.05	0.87	0.72	1.05	0.72-1.05	0.151
CHAD	CHAD	-0.16	-0.33	0.02	0.85	0.72	1.02	0.72-1.02	0.076
SLC25A21	SLC25A21	0.11	-0.07	0.29	1.12	0.94	1.34	0.94-1.34	0.22
GLB1L3	GLB1L3	-0.13	-0.22	-0.04	0.88	0.8	0.96	0.8-0.96	0.006
SNAP25	SNAP25	0.02	-0.14	0.19	1.03	0.87	1.21	0.87-1.21	0.773
CCR10	CCR10	-0.06	-0.25	0.14	0.94	0.78	1.15	0.78-1.15	0.565
RUNDC3A	RUNDC3A	-0.04	-0.21	0.13	0.96	0.81	1.14	0.81-1.14	0.646
PON1	PON1	-0.02	-0.18	0.14	0.98	0.84	1.15	0.84-1.15	0.79
FFAR2	FFAR2	0.03	-0.14	0.19	1.03	0.87	1.21	0.87-1.21	0.741
GLDC	GLDC	0.07	-0.06	0.21	1.08	0.94	1.23	0.94-1.23	0.28
PRAME	PRAME	0.06	-0.01	0.13	1.06	0.99	1.14	0.99-1.14	0.082
C2orf72	C2orf72	0.13	0	0.27	1.14	1	1.31	1-1.31	0.049
DUOX2	DUOX2	0.06	-0.07	0.19	1.06	0.93	1.21	0.93-1.21	0.385
BTBD11	BTBD11	0.09	-0.1	0.28	1.09	0.9	1.32	0.9-1.32	0.366
UGT1A6	UGT1A6	0.01	-0.05	0.07	1.01	0.95	1.07	0.95-1.07	0.722
FAM83F	FAM83F	0.21	0.07	0.34	1.23	1.08	1.4	1.08-1.4	0.002
SLC5A2	SLC5A2	-0.16	-0.38	0.06	0.85	0.69	1.06	0.69-1.06	0.151
IL22RA1	IL22RA1	0.25	0.11	0.4	1.29	1.11	1.49	1.11-1.49	0.001
IGFALS	IGFALS	-0.27	-0.5	-0.04	0.76	0.61	0.96	0.61-0.96	0.02
PTPRR	PTPRR	0.24	0.08	0.4	1.27	1.09	1.49	1.09-1.49	0.003
FIBCD1	FIBCD1	0.22	0.09	0.35	1.24	1.09	1.41	1.09-1.41	0.001
GRIN2D	GRIN2D	0.11	-0.04	0.26	1.12	0.96	1.3	0.96-1.3	0.16
CCL26	CCL26	0.05	-0.13	0.23	1.05	0.88	1.26	0.88-1.26	0.601
CLDN6	CLDN6	0.06	0	0.12	1.06	1	1.13	1-1.13	0.052
RASL10B	RASL10B	0	-0.19	0.19	1	0.82	1.21	0.82-1.21	0.975
CYP4F12	CYP4F12	-0.02	-0.19	0.15	0.98	0.83	1.16	0.83-1.16	0.808
PDE10A	PDE10A	0.25	0.09	0.42	1.29	1.09	1.52	1.09-1.52	0.003
ITGA2B	ITGA2B	-0.12	-0.34	0.1	0.89	0.71	1.11	0.71-1.11	0.304
HHIPL2	HHIPL2	0.13	0.03	0.22	1.13	1.03	1.25	1.03-1.25	0.008
PCDHB8	PCDHB8	0.14	-0.03	0.32	1.15	0.97	1.38	0.97-1.38	0.114
VTN	VTN	0.18	0.02	0.34	1.2	1.02	1.4	1.02-1.4	0.026
PLA2G12B	PLA2G12B	-0.12	-0.25	0	0.88	0.78	1	0.78-1	0.052
MNX1	MNX1	0.19	0	0.37	1.21	1	1.45	1-1.45	0.045
GABRB3	GABRB3	0.12	-0.02	0.25	1.12	0.98	1.28	0.98-1.28	0.092
HPDL	HPDL	0.09	-0.09	0.28	1.1	0.91	1.32	0.91-1.32	0.322
GABRP	GABRP	0.01	-0.1	0.12	1.01	0.91	1.13	0.91-1.13	0.821
HOXA10	HOXA10	0.19	0.08	0.3	1.21	1.08	1.35	1.08-1.35	0.001
PROX1	PROX1	0.05	-0.16	0.26	1.05	0.85	1.29	0.85-1.29	0.645
ZNF114	ZNF114	0.1	-0.03	0.23	1.1	0.97	1.25	0.97-1.25	0.12
TMEM171	TMEM171	0.29	0.11	0.47	1.33	1.11	1.6	1.11-1.6	0.002
NRG4	NRG4	0.19	0.04	0.33	1.2	1.04	1.39	1.04-1.39	0.011
LAMA1	LAMA1	0.14	-0.03	0.3	1.15	0.97	1.35	0.97-1.35	0.102
RGS20	RGS20	0.3	0.16	0.45	1.35	1.17	1.56	1.17-1.56	0
SERPINB5	SERPINB5	0.17	0.08	0.25	1.18	1.09	1.28	1.09-1.28	0
CYP4F11	CYP4F11	0.07	-0.03	0.16	1.07	0.97	1.18	0.97-1.18	0.181
B3GAT1	B3GAT1	-0.11	-0.28	0.06	0.89	0.75	1.06	0.75-1.06	0.206
SPESP1	SPESP1	0	-0.17	0.17	1	0.85	1.18	0.85-1.18	0.994
TUBB4A	TUBB4A	-0.05	-0.2	0.1	0.95	0.82	1.1	0.82-1.1	0.498
GRIN1	GRIN1	0.05	-0.16	0.26	1.05	0.85	1.3	0.85-1.3	0.629
ADD2	ADD2	0.01	-0.2	0.21	1.01	0.82	1.24	0.82-1.24	0.933
PNCK	PNCK	0.09	-0.08	0.25	1.09	0.92	1.29	0.92-1.29	0.306
PRSS3	PRSS3	0.13	0.04	0.22	1.14	1.04	1.25	1.04-1.25	0.003
SERPINA5	SERPINA5	0.12	-0.01	0.26	1.13	0.99	1.29	0.99-1.29	0.064
SLC35F3	SLC35F3	0.18	-0.01	0.37	1.2	0.99	1.45	0.99-1.45	0.061
PPP2R2C	PPP2R2C	0.17	0.07	0.27	1.18	1.07	1.3	1.07-1.3	0.001
VWDE	VWDE	0.02	-0.18	0.22	1.02	0.84	1.24	0.84-1.24	0.858
TMEM213	TMEM213	-0.15	-0.32	0.02	0.86	0.73	1.02	0.73-1.02	0.077
MSI1	MSI1	-0.06	-0.21	0.09	0.94	0.81	1.09	0.81-1.09	0.426
SLC7A4	SLC7A4	-0.05	-0.25	0.15	0.95	0.78	1.16	0.78-1.16	0.623
PRLR	PRLR	0.16	-0.02	0.34	1.18	0.98	1.41	0.98-1.41	0.083
SIM2	SIM2	0.22	0.04	0.41	1.25	1.04	1.5	1.04-1.5	0.016
TEPP	TEPP	-0.15	-0.33	0.03	0.86	0.72	1.03	0.72-1.03	0.099
NEFH	NEFH	-0.02	-0.13	0.09	0.98	0.87	1.1	0.87-1.1	0.736
NOXO1	NOXO1	0.03	-0.17	0.23	1.03	0.84	1.26	0.84-1.26	0.768
KIAA0319	KIAA0319	0.17	0.02	0.33	1.19	1.02	1.39	1.02-1.39	0.026
SPTSSB	SPTSSB	0.08	-0.02	0.18	1.08	0.98	1.2	0.98-1.2	0.122
GALNT13	GALNT13	0.23	0.04	0.41	1.25	1.04	1.51	1.04-1.51	0.017
L1CAM	L1CAM	0.16	0.02	0.3	1.17	1.02	1.35	1.02-1.35	0.022
UCN3	UCN3	-0.01	-0.11	0.1	0.99	0.9	1.1	0.9-1.1	0.92
CHODL	CHODL	0.06	-0.16	0.28	1.06	0.85	1.32	0.85-1.32	0.591
HOXA1	HOXA1	0.27	0.09	0.44	1.3	1.09	1.55	1.09-1.55	0.003
BAAT	BAAT	-0.11	-0.29	0.06	0.89	0.75	1.06	0.75-1.06	0.202
CRABP1	CRABP1	0.04	-0.05	0.13	1.04	0.96	1.13	0.96-1.13	0.352
GAL	GAL	0.13	0.04	0.23	1.14	1.04	1.26	1.04-1.26	0.007
CAPN6	CAPN6	0.06	-0.06	0.18	1.06	0.94	1.2	0.94-1.2	0.33
GJB5	GJB5	0.16	0.04	0.29	1.18	1.04	1.33	1.04-1.33	0.009
KBTBD12	KBTBD12	-0.12	-0.34	0.1	0.89	0.71	1.1	0.71-1.1	0.281
ABCC2	ABCC2	0.18	0.1	0.27	1.2	1.11	1.31	1.11-1.31	0
HTR1D	HTR1D	0.29	0.12	0.47	1.34	1.13	1.59	1.13-1.59	0.001
POPDC3	POPDC3	0.17	0.06	0.28	1.19	1.06	1.32	1.06-1.32	0.002
MAT1A	MAT1A	-0.03	-0.23	0.16	0.97	0.8	1.17	0.8-1.17	0.726
DLX5	DLX5	0.02	-0.18	0.21	1.02	0.84	1.23	0.84-1.23	0.878
CDH17	CDH17	0.19	0.09	0.28	1.2	1.1	1.32	1.1-1.32	0
NTS	NTS	0.13	0.07	0.19	1.14	1.07	1.21	1.07-1.21	0
CEACAM7	CEACAM7	0.01	-0.09	0.12	1.01	0.91	1.12	0.91-1.12	0.81
MEGF11	MEGF11	0.03	-0.14	0.2	1.03	0.87	1.22	0.87-1.22	0.73
GRIK5	GRIK5	-0.02	-0.23	0.18	0.98	0.79	1.2	0.79-1.2	0.824
PGLYRP4	PGLYRP4	-0.03	-0.21	0.15	0.97	0.81	1.17	0.81-1.17	0.766
KIF1A	KIF1A	0	-0.08	0.09	1	0.92	1.09	0.92-1.09	0.96
CRYGN	CRYGN	-0.17	-0.35	0.02	0.85	0.71	1.02	0.71-1.02	0.075
USH1C	USH1C	0.08	-0.03	0.19	1.08	0.97	1.21	0.97-1.21	0.137
HMGA2	HMGA2	0.11	0.03	0.2	1.12	1.03	1.22	1.03-1.22	0.011
SOX21	SOX21	0.07	-0.07	0.21	1.07	0.93	1.23	0.93-1.23	0.321
RERGL	RERGL	-0.04	-0.18	0.11	0.96	0.84	1.11	0.84-1.11	0.612
IRX1	IRX1	-0.13	-0.31	0.05	0.88	0.74	1.05	0.74-1.05	0.167
PLA2G3	PLA2G3	-0.29	-0.54	-0.04	0.75	0.58	0.96	0.58-0.96	0.024
C8B	C8B	-0.16	-0.35	0.03	0.85	0.7	1.03	0.7-1.03	0.09
DIO1	DIO1	-0.03	-0.2	0.13	0.97	0.82	1.14	0.82-1.14	0.676
CHST4	CHST4	0.12	-0.06	0.3	1.13	0.95	1.35	0.95-1.35	0.18
ARX	ARX	0.03	-0.13	0.19	1.03	0.88	1.21	0.88-1.21	0.699
NKAIN4	NKAIN4	0.02	-0.15	0.19	1.02	0.86	1.21	0.86-1.21	0.816
TRIM9	TRIM9	0.04	-0.16	0.25	1.04	0.85	1.28	0.85-1.28	0.681
PTPRN	PTPRN	0.18	0.05	0.32	1.2	1.05	1.38	1.05-1.38	0.007
CNTNAP2	CNTNAP2	0.21	0.09	0.34	1.24	1.09	1.4	1.09-1.4	0.001
PRAP1	PRAP1	0.01	-0.09	0.1	1.01	0.91	1.11	0.91-1.11	0.904
MYO1A	MYO1A	0.05	-0.17	0.28	1.05	0.84	1.32	0.84-1.32	0.641
CYP4F3	CYP4F3	0.12	0.02	0.22	1.13	1.02	1.25	1.02-1.25	0.018
CKM	CKM	-0.07	-0.27	0.14	0.94	0.77	1.15	0.77-1.15	0.528
DUSP13	DUSP13	0	-0.12	0.12	1	0.89	1.13	0.89-1.13	0.976
KLK7	KLK7	0.02	-0.09	0.12	1.02	0.92	1.13	0.92-1.13	0.768
AZU1	AZU1	-0.24	-0.47	0	0.79	0.63	1	0.63-1	0.049
HAVCR1	HAVCR1	0.17	0.03	0.31	1.18	1.03	1.36	1.03-1.36	0.014
ALB	ALB	0.04	-0.07	0.14	1.04	0.93	1.16	0.93-1.16	0.497
SLC7A10	SLC7A10	-0.11	-0.26	0.03	0.89	0.77	1.03	0.77-1.03	0.113
F11	F11	-0.2	-0.42	0.03	0.82	0.66	1.03	0.66-1.03	0.083
SYT13	SYT13	0.12	0.02	0.22	1.13	1.02	1.25	1.02-1.25	0.018
ADH6	ADH6	0.17	-0.01	0.34	1.18	0.99	1.41	0.99-1.41	0.058
OGDHL	OGDHL	-0.02	-0.2	0.17	0.98	0.82	1.19	0.82-1.19	0.874
SLC15A1	SLC15A1	0.24	0.09	0.4	1.28	1.09	1.49	1.09-1.49	0.002
PLAC1	PLAC1	0.03	-0.17	0.22	1.03	0.85	1.24	0.85-1.24	0.798
BEX1	BEX1	0.02	-0.09	0.13	1.02	0.91	1.14	0.91-1.14	0.723
ITIH2	ITIH2	0.1	-0.04	0.24	1.11	0.96	1.28	0.96-1.28	0.162
MUC5AC	MUC5AC	0.06	0	0.12	1.06	1	1.13	1-1.13	0.055
NECAB2	NECAB2	0.13	-0.06	0.31	1.13	0.94	1.36	0.94-1.36	0.178
CAMK2B	CAMK2B	-0.02	-0.2	0.15	0.98	0.82	1.16	0.82-1.16	0.781
SLC7A9	SLC7A9	0.04	-0.16	0.24	1.04	0.85	1.27	0.85-1.27	0.696
SPINK13	SPINK13	-0.11	-0.25	0.04	0.9	0.78	1.04	0.78-1.04	0.163
SYT2	SYT2	-0.16	-0.37	0.05	0.85	0.69	1.05	0.69-1.05	0.133
ALDOB	ALDOB	-0.1	-0.3	0.11	0.91	0.74	1.11	0.74-1.11	0.356
LHX9	LHX9	-0.03	-0.19	0.14	0.97	0.82	1.15	0.82-1.15	0.749
KLK6	KLK6	0.14	0.05	0.22	1.14	1.05	1.25	1.05-1.25	0.002
APOBEC2	APOBEC2	-0.03	-0.24	0.18	0.97	0.79	1.2	0.79-1.2	0.79
DUSP9	DUSP9	0.11	-0.06	0.27	1.11	0.94	1.31	0.94-1.31	0.221
ACMSD	ACMSD	0.03	-0.16	0.22	1.03	0.86	1.24	0.86-1.24	0.751
IHH	IHH	-0.06	-0.27	0.16	0.95	0.76	1.17	0.76-1.17	0.606
SYT5	SYT5	0.02	-0.11	0.16	1.02	0.89	1.18	0.89-1.18	0.728
TAC4	TAC4	-0.13	-0.27	0.02	0.88	0.76	1.02	0.76-1.02	0.081
HNF1A	HNF1A	0.12	-0.02	0.26	1.13	0.98	1.3	0.98-1.3	0.085
HMGCS2	HMGCS2	-0.04	-0.17	0.1	0.96	0.84	1.1	0.84-1.1	0.591
DLL3	DLL3	0	-0.13	0.13	1	0.88	1.14	0.88-1.14	0.987
FOXD1	FOXD1	0.15	0	0.3	1.16	1	1.36	1-1.36	0.05
ARL14	ARL14	0.19	0.09	0.29	1.21	1.09	1.34	1.09-1.34	0
NELL1	NELL1	0	-0.1	0.11	1	0.9	1.12	0.9-1.12	0.93
SLC39A5	SLC39A5	0	-0.17	0.17	1	0.84	1.19	0.84-1.19	0.983
CDHR2	CDHR2	0.16	0.03	0.3	1.18	1.03	1.35	1.03-1.35	0.017
DUOXA2	DUOXA2	0.07	-0.08	0.22	1.07	0.93	1.25	0.93-1.25	0.349
CYP2A6	CYP2A6	-0.08	-0.26	0.11	0.93	0.77	1.12	0.77-1.12	0.42
HNF4A	HNF4A	0.19	0.06	0.32	1.21	1.06	1.37	1.06-1.37	0.004
KLK8	KLK8	0.12	0.04	0.19	1.13	1.05	1.21	1.05-1.21	0.002
RTBDN	RTBDN	0.01	-0.16	0.19	1.01	0.85	1.2	0.85-1.2	0.868
NPC1L1	NPC1L1	0	-0.19	0.2	1	0.82	1.22	0.82-1.22	0.994
CLRN3	CLRN3	0.2	0.01	0.38	1.22	1.01	1.47	1.01-1.47	0.039
SCG3	SCG3	-0.05	-0.23	0.13	0.95	0.79	1.14	0.79-1.14	0.598
RNF186	RNF186	0.03	-0.15	0.21	1.03	0.86	1.23	0.86-1.23	0.733
RHCG	RHCG	0.23	0.11	0.34	1.26	1.12	1.41	1.12-1.41	0
LDHC	LDHC	0.17	-0.04	0.37	1.18	0.96	1.45	0.96-1.45	0.11
PAH	PAH	0.08	-0.04	0.19	1.08	0.96	1.21	0.96-1.21	0.203
KRT6B	KRT6B	0.14	0.05	0.24	1.16	1.05	1.27	1.05-1.27	0.004
LHX2	LHX2	0.2	0.03	0.38	1.22	1.03	1.46	1.03-1.46	0.025
IL36RN	IL36RN	0.03	-0.12	0.18	1.03	0.89	1.2	0.89-1.2	0.681
ANXA10	ANXA10	0.1	0.02	0.18	1.1	1.02	1.19	1.02-1.19	0.013
MUC6	MUC6	-0.01	-0.11	0.09	0.99	0.9	1.1	0.9-1.1	0.896
SLC13A2	SLC13A2	-0.02	-0.16	0.12	0.98	0.86	1.13	0.86-1.13	0.804
PRSS1	PRSS1	0.07	-0.03	0.17	1.07	0.97	1.19	0.97-1.19	0.16
INA	INA	0	-0.14	0.14	1	0.87	1.15	0.87-1.15	0.989
MAEL	MAEL	-0.1	-0.25	0.05	0.9	0.78	1.05	0.78-1.05	0.193
SCN3A	SCN3A	-0.13	-0.38	0.11	0.88	0.69	1.12	0.69-1.12	0.288
HEPACAM2	HEPACAM2	-0.01	-0.16	0.13	0.99	0.85	1.14	0.85-1.14	0.868
UGT2B15	UGT2B15	-0.03	-0.17	0.12	0.97	0.84	1.12	0.84-1.12	0.693
ANXA13	ANXA13	0.26	0.11	0.41	1.29	1.11	1.5	1.11-1.5	0.001
DMRTA2	DMRTA2	-0.08	-0.28	0.11	0.92	0.76	1.11	0.76-1.11	0.39
CPB1	CPB1	0.1	-0.1	0.3	1.11	0.9	1.35	0.9-1.35	0.326
RIMS2	RIMS2	0.18	0	0.36	1.2	1	1.44	1-1.44	0.056
FOXE1	FOXE1	-0.01	-0.17	0.15	0.99	0.85	1.16	0.85-1.16	0.897
SBSN	SBSN	-0.03	-0.2	0.14	0.97	0.82	1.14	0.82-1.14	0.72
UPK1B	UPK1B	0.13	0.06	0.21	1.14	1.06	1.23	1.06-1.23	0
ZIC2	ZIC2	0.18	-0.01	0.38	1.2	0.99	1.46	0.99-1.46	0.067
LBP	LBP	0.04	-0.07	0.16	1.04	0.93	1.17	0.93-1.17	0.492
GDA	GDA	0.14	-0.03	0.3	1.15	0.97	1.36	0.97-1.36	0.102
CALB1	CALB1	0	-0.15	0.16	1	0.86	1.17	0.86-1.17	0.953
CDHR5	CDHR5	0.14	0.01	0.27	1.15	1.01	1.31	1.01-1.31	0.031
IGFBP1	IGFBP1	0.27	0.16	0.38	1.31	1.17	1.46	1.17-1.46	0
CHGA	CHGA	-0.06	-0.22	0.11	0.94	0.8	1.11	0.8-1.11	0.48
TKTL1	TKTL1	-0.05	-0.22	0.13	0.96	0.8	1.14	0.8-1.14	0.615
NEFL	NEFL	0.16	0.01	0.3	1.17	1.01	1.36	1.01-1.36	0.032
MYBPC1	MYBPC1	0.11	-0.04	0.27	1.12	0.96	1.3	0.96-1.3	0.154
TRIM15	TRIM15	0.19	0.02	0.36	1.21	1.02	1.43	1.02-1.43	0.026
FAM133A	FAM133A	-0.11	-0.25	0.03	0.89	0.78	1.03	0.78-1.03	0.115
TAGLN3	TAGLN3	0	-0.2	0.19	1	0.82	1.21	0.82-1.21	0.976
SLC28A2	SLC28A2	0.01	-0.13	0.14	1.01	0.88	1.15	0.88-1.15	0.936
CSAG3	CSAG3	-0.02	-0.11	0.07	0.98	0.89	1.07	0.89-1.07	0.645
KLK5	KLK5	0.11	-0.01	0.22	1.11	0.99	1.25	0.99-1.25	0.065
IGF2BP1	IGF2BP1	0.32	0.2	0.44	1.38	1.23	1.55	1.23-1.55	0
PIK3C2G	PIK3C2G	-0.02	-0.2	0.16	0.98	0.82	1.17	0.82-1.17	0.819
COL2A1	COL2A1	-0.03	-0.17	0.12	0.97	0.84	1.12	0.84-1.12	0.691
SUN3	SUN3	-0.03	-0.17	0.12	0.97	0.84	1.12	0.84-1.12	0.692
EPS8L3	EPS8L3	0.11	0.02	0.2	1.11	1.02	1.22	1.02-1.22	0.016
KCNK9	KCNK9	-0.08	-0.31	0.16	0.93	0.73	1.17	0.73-1.17	0.514
CPLX2	CPLX2	0.12	0.04	0.19	1.12	1.04	1.21	1.04-1.21	0.002
CRISP3	CRISP3	0.2	0.06	0.35	1.22	1.06	1.41	1.06-1.41	0.007
S100A7	S100A7	0.07	-0.02	0.17	1.08	0.98	1.18	0.98-1.18	0.137
CA10	CA10	-0.11	-0.28	0.06	0.9	0.76	1.06	0.76-1.06	0.202
SPINK4	SPINK4	0	-0.1	0.1	1	0.91	1.11	0.91-1.11	0.969
B3GALT5	B3GALT5	0.05	-0.15	0.25	1.05	0.86	1.29	0.86-1.29	0.605
MAGEA3	MAGEA3	0.01	-0.06	0.08	1.01	0.94	1.08	0.94-1.08	0.851
KRT40	KRT40	-0.02	-0.23	0.2	0.98	0.8	1.22	0.8-1.22	0.882
OLFM4	OLFM4	0.05	-0.1	0.2	1.05	0.91	1.22	0.91-1.22	0.507
NKX1_2	NKX1_2	-0.03	-0.25	0.19	0.97	0.78	1.21	0.78-1.21	0.805
CIDEC	CIDEC	0.31	0.16	0.46	1.36	1.18	1.58	1.18-1.58	0
REG4	REG4	0.02	-0.08	0.12	1.02	0.93	1.13	0.93-1.13	0.666
INSM1	INSM1	-0.01	-0.17	0.14	0.99	0.85	1.15	0.85-1.15	0.87
SERPINA4	SERPINA4	0.08	-0.04	0.21	1.09	0.96	1.23	0.96-1.23	0.182
A2ML1	A2ML1	0.04	-0.16	0.24	1.04	0.86	1.27	0.86-1.27	0.679
NPFFR2	NPFFR2	-0.06	-0.28	0.16	0.94	0.75	1.17	0.75-1.17	0.576
ZMAT4	ZMAT4	0.01	-0.16	0.19	1.01	0.85	1.21	0.85-1.21	0.871
APOBEC1	APOBEC1	0.16	0.01	0.3	1.17	1.01	1.35	1.01-1.35	0.032
CALML3	CALML3	-0.12	-0.29	0.06	0.89	0.75	1.06	0.75-1.06	0.205
GABRA3	GABRA3	0.11	-0.07	0.29	1.12	0.93	1.34	0.93-1.34	0.234
ANKS4B	ANKS4B	0.13	-0.04	0.31	1.14	0.96	1.36	0.96-1.36	0.129
TINAG	TINAG	0.18	0.04	0.33	1.2	1.05	1.38	1.05-1.38	0.01
TFF2	TFF2	0.03	-0.04	0.1	1.03	0.97	1.11	0.97-1.11	0.344
TMEM179	TMEM179	0.05	-0.15	0.25	1.05	0.86	1.29	0.86-1.29	0.606
SALL1	SALL1	0.2	0.02	0.37	1.22	1.02	1.45	1.02-1.45	0.03
MAGEA6	MAGEA6	0	-0.07	0.08	1	0.93	1.08	0.93-1.08	0.958
AKR1C4	AKR1C4	0.09	-0.04	0.23	1.1	0.96	1.26	0.96-1.26	0.167
UGT1A1	UGT1A1	0.07	-0.14	0.28	1.07	0.87	1.32	0.87-1.32	0.505
TM4SF5	TM4SF5	0.02	-0.08	0.12	1.02	0.92	1.13	0.92-1.13	0.69
SST	SST	-0.06	-0.15	0.04	0.94	0.86	1.04	0.86-1.04	0.238
CDX2	CDX2	0.32	0.15	0.49	1.38	1.16	1.64	1.16-1.64	0
REG1A	REG1A	-0.05	-0.15	0.06	0.96	0.86	1.06	0.86-1.06	0.401
PAGE5	PAGE5	-0.02	-0.16	0.13	0.98	0.85	1.14	0.85-1.14	0.836
MAGEA12	MAGEA12	-0.01	-0.11	0.09	0.99	0.9	1.09	0.9-1.09	0.804
NR0B1	NR0B1	0.08	-0.02	0.18	1.08	0.98	1.19	0.98-1.19	0.112
KRT20	KRT20	0.02	-0.09	0.13	1.02	0.92	1.14	0.92-1.14	0.707
FGF19	FGF19	0.04	-0.13	0.22	1.04	0.87	1.25	0.87-1.25	0.641
SYT4	SYT4	0	-0.21	0.21	1	0.81	1.23	0.81-1.23	0.984
AFP	AFP	0.16	-0.11	0.42	1.17	0.9	1.52	0.9-1.52	0.249
SCGN	SCGN	0.09	-0.11	0.29	1.1	0.9	1.34	0.9-1.34	0.365
PDX1	PDX1	0.21	0.04	0.39	1.24	1.04	1.47	1.04-1.47	0.017
F2	F2	0.3	0.15	0.45	1.36	1.17	1.58	1.17-1.58	0
APOA2	APOA2	-0.03	-0.28	0.22	0.97	0.76	1.24	0.76-1.24	0.806
MAGEA8	MAGEA8	0.23	0.09	0.37	1.26	1.1	1.45	1.1-1.45	0.001
ZIC1	ZIC1	0.04	-0.1	0.18	1.04	0.91	1.2	0.91-1.2	0.544
CDH18	CDH18	-0.25	-0.49	0	0.78	0.61	1	0.61-1	0.05
MAGEC2	MAGEC2	-0.04	-0.17	0.09	0.96	0.84	1.09	0.84-1.09	0.511
GUCA2B	GUCA2B	0.22	0.1	0.33	1.24	1.1	1.4	1.1-1.4	0
MAGEA4	MAGEA4	0.06	-0.02	0.14	1.06	0.98	1.15	0.98-1.15	0.121
CTAG2	CTAG2	-0.06	-0.17	0.05	0.94	0.85	1.05	0.85-1.05	0.309
MAGEA1	MAGEA1	0.03	-0.08	0.14	1.03	0.92	1.15	0.92-1.15	0.63
MAGEC1	MAGEC1	0.03	-0.17	0.23	1.03	0.84	1.26	0.84-1.26	0.776
MAGEB2	MAGEB2	0.02	-0.12	0.16	1.02	0.89	1.18	0.89-1.18	0.759
MAGEA10	MAGEA10	0.05	-0.06	0.17	1.05	0.94	1.18	0.94-1.18	0.354
TM4SF20	TM4SF20	0.18	0.04	0.31	1.19	1.04	1.37	1.04-1.37	0.012
COX7B2	COX7B2	-0.09	-0.22	0.05	0.92	0.8	1.05	0.8-1.05	0.2
UGT3A1	UGT3A1	-0.27	-0.55	0.01	0.76	0.58	1.01	0.58-1.01	0.057
CASP14	CASP14	0.21	0.06	0.36	1.24	1.07	1.43	1.07-1.43	0.005
PAGE1	PAGE1	-0.21	-0.44	0.02	0.81	0.64	1.02	0.64-1.02	0.077
SSX1	SSX1	-0.06	-0.27	0.14	0.94	0.76	1.15	0.76-1.15	0.544
GAGE1	GAGE1	-0.07	-0.2	0.06	0.93	0.82	1.06	0.82-1.06	0.291
TUBA3C	TUBA3C	-0.09	-0.32	0.13	0.91	0.72	1.14	0.72-1.14	0.422
