# Supplementary material for: Characterization of Fatty Acid Metabolism in Lung Adenocarcinoma
Source: Front Genet. 2022 Jul 14;13:905508. doi: 10.3389/fgene.2022.905508 (PMC9329533; doi:10.3389/fgene.2022.905508)
Supplement: Supplementary file 1 [file DataSheet1.zip › Supplementary material 4.CSV]

gene	coef
GAPDH	0
SFTPB	0
NAPSA	0
NPC2	0
RNASE1	0
SFTPA2	0
LDHA	0.191888532092329
WFDC2	0
CTSH	0
PGK1	0
CHCHD2	0
SLC34A2	0
SFTA2	0
MGP	0
TUBA1C	0
TXN	0
CXCL17	0
HOPX	0
TM4SF1	0.0206899805586988
NDRG1	0
LPCAT1	0
EPHX1	0
ASAH1	0
AQP3	0
CCT5	0
SCGB3A2	0
SNRPB	0
ALDH2	0
FCGRT	0
GPRC5A	0
PGD	0
BCAM	0
SCGB3A1	0
HMGA1	0
MARCKSL1	0
BLVRB	0
NME1	0
FOLR1	0
AK1	0
ASPH	0
HMGN3	0
SELENBP1	0
SFTA3	0
MALL	0
S100P	0
C16orf89	0
CALU	0
CKS1B	0
CCT2	0
FBP1	0
SCD	0
PBXIP1	0
SNRPN	0
PCNA	0
RCN1	0
TXNRD1	0
PIGR	0
HTATIP2	0
FUCA1	0
HPCAL1	0.137351455861581
BTG2	0
EIF2S1	0
TMEM125	0
PERP	0
MBIP	0
CKS2	0
TNFSF13	0
SLC2A1	0
ID1	0
CAT	0
SLC43A3	0
NKX2_1	0
C4BPA	0
PFKP	0
GDF15	0
KPNA2	0
PNP	0
ARRDC3	0
PRKDC	0
DRAM1	0
SLC22A31	0
PAFAH1B3	0
MTUS1	0
P4HA1	0.0229162989739805
PTGR1	0
PAICS	0
MTHFD2	0
TCEA3	0
KLF5	0
DPYSL2	0
BACE2	0
PGC	0
TP53I3	0.0309390253537451
ST3GAL5	0
MAOA	0
HGSNAT	0.0655096085406283
NEDD9	0
FKBP4	0
ABCA3	0
TMPRSS2	0
DHCR7	0
MYO6	-0.100111514675109
PTTG1	0
CADM1	0
PARM1	0
TUBB3	0
TK1	0
PRKCZ	0
IL6ST	0
OCLN	0
UBE2S	0
UBE2C	0
DSG2	0
SQLE	0.0334819820518878
TMPO	0
SUSD2	0
DSP	0
CERS4	0
ST6GALNAC4	0
LMO3	0
RHOBTB2	0
IVD	-0.0239502148713233
IRX3	0
SULT1A1	0
ARRB1	0
RFTN1	0
SOD3	0
STXBP1	0
NINJ2	0
TMEM150A	0
PIK3IP1	0
METTL7A	0
ACOT7	0
PYGL	0
OPN3	0
MAP4K4	0
ACAD8	0
KLHDC8B	-0.0184288234021394
CCNB1	0
PLOD2	0
LRIG1	0
HP	0
ST3GAL4	0
MCM4	0
CYP4B1	0
CLIC6	0
CHPT1	0
CISH	0
TYMS	0
TSKU	0
RPS6KA2	0
GPC4	0
ABHD14A	0
SCNN1B	0
MYO19	0
SLC7A5	0
UBTD1	0
SCARB1	0
RNASEH2A	0
DPP4	0
RAP1GAP	0
SMAGP	0
MFSD2A	0
PHF19	0
TACC3	0
UNC13B	0
TRIM16	0
NFIX	0
SYNE1	0
GCLC	0
NDNF	0
TTLL12	0
GPD1L	0
ANKRD65	0
UBE2T	0
SMARCD3	0
NCAPD2	0
SEMA4A	0
ZWINT	0
EGLN3	0
MANSC1	0
AVPI1	0
LMNB1	0
TOP2A	0
RPL39L	0
TRIM2	0
GGH	0
PPP1R13B	0
LMNB2	0
PRC1	0
TAPT1	0
SNTB1	0
CDC20	0
ETV5	0
ABCC1	0
RFC4	0
FEN1	0
B4GALT4	0
RRM2	0
PHYHD1	0
MCM6	0
CDK1	0
KRAS	0
CSRP2	0
MECOM	0
LAMA3	0
TSPAN7	0
PTPRE	0
GNPNAT1	0.0503168517976959
TMEM163	0
YEATS4	0
CRY2	0
ITGA6	0
PIR	0
SORD	0
PPFIBP2	0
TRIB3	0
SNX7	0
HK2	0
KCTD3	0
ACSS1	0
B3GNT5	0
ALOX15B	0
UCK2	0
MCM2	0
DLC1	0
SLC7A8	0
STEAP1	0
SH3BGRL2	0
KCNK5	0
ECT2	0
HIP1	0
ADM	0
ABCC6	0
FNIP2	0
RACGAP1	0
PAQR4	0.067735563693078
NUSAP1	0
HSD17B6	0
PXMP4	0
KRT80	0
SLC6A8	0
SPAG5	0
CENPW	0
GLB1L2	0
B3GNT3	0
SLC39A14	0
ENPP4	0
ZNF322	0
CENPF	0
KCNQ1	0
MYBL2	0
RHPN2	0
VSIG2	0
KYNU	0
RAPGEF5	0
TIMELESS	0
B3GNT8	0
ASAP3	0
PEBP4	0
CHI3L2	0
ATP2B1	0
TPX2	0
BIRC5	0
DENND1A	0
ITPKB	0
NETO2	0
ENPP5	-0.0133458477738311
CBX7	0
CDKN3	0
KCNJ15	0
FOXM1	0
LPL	0
CENPM	0
INCENP	0
SLC27A1	0
AURKA	0
CENPN	0
SPECC1	0
MAD2L1	0
CCNB2	0
JAG1	0.0310240711803748
PLK1	0
SNX30	0
GLCCI1	0
AURKB	0
NOD1	0
DAPK2	0
CDCA4	0
DSC2	0
MAGI3	0
ATP13A4	0
PKMYT1	0
F2RL1	0
SLC46A3	0
PKIB	0
DNAJB4	0
LIMD1	0
ASF1B	0
SULT2B1	0
CRYM	0
MCTP2	-0.0490727959900977
PMAIP1	0
MAST4	0
PLXNA2	0
ATP8A1	0
BTBD9	0
ROS1	0
GMPR	0
KIFC1	0
ATAD2	0
CDCA3	0
TROAP	0
PLEKHA6	0.0341773638671886
NCAPG2	0
NCALD	0
ANLN	0
CACNA2D2	0
RTN4RL2	0
CAMK1D	0
CCDC85C	0
FANCI	0
CCDC34	0
MAOB	-0.0219829985516988
FA2H	0
TNNT1	0
ANKRD29	-0.00618572716947435
ABCC4	0
AP1S3	0
PRIM1	0
ATAD3C	0
TNFRSF10C	0
CENPH	0
ZNF254	0
EFNA5	0
BIK	0
CPAMD8	0
VIPR1	0
CDCA5	0
ECE2	0
LRFN4	0
MKI67	0
SESN3	0
TRIP13	0
PCP4L1	0
GCNT3	0
SEMA4G	0
ARL4D	0
CDCA8	0
SIX1	0
SMOX	0
GGTLC1	0
TBC1D24	0
SATB1	0
PRTFDC1	0
RPP25	0
CTF1	0
RCAN2	0
CGNL1	0
ADA	0
CEP55	0
ARHGAP44	0
PPT2	0
IGF2BP2	0
IRX5	0
B3GALNT1	0
PIP5KL1	0
SLC15A2	0
FAM189A2	0
CHEK1	0
PDE6B	0
IRX2	0
STC1	0
KIF2C	0
CCNA2	0
NEK2	0
GNA14	0
BUB1	0
AK4	0
UHRF1	0
PSMC3IP	0
KIF23	0
DAAM2	0
EFCAB11	0
NCAPH	0
CDT1	0
ICAM4	0
KIF20A	0
PNMA2	0
FERMT1	0
FAM83D	0
OLFM1	0
ITGA9	0
PRR11	0
LYPD3	0
LDHD	0
RAD51AP1	0
CIB2	0
CDC6	0
DEFB1	0
NUF2	0
PSRC1	0
FOSL1	0
MELK	0
ASAP2	0
CDC45	0
ENTPD3	0
HSPA2	0
ARNTL2	0
RGN	0
SLC16A1	0
CENPK	0
LARP6	0
KIF11	0
NDC80	0
CYP4X1	0
CA12	0
STK32A	0
POLE2	0
DTL	0
FBXL16	0
FAM184A	0
HELLS	0
TMEM108	0
SLC47A1	0
ORC6	0
CENPA	0
ESYT3	0
LRP8	0
HMMR	0
RAD51	0
ARHGEF38	0
WDHD1	0
ELOVL6	0.00564633953017055
ABAT	-0.0736507904612611
ZNF738	-0.043952735346157
CCNE1	0
HJURP	0
DLGAP5	0
BEX5	-0.0885784055823732
IQGAP3	0
PLEKHH2	0
ARHGAP11A	0
LTC4S	0
PLA2G4F	0
GINS2	0
CDH24	0
PLA2G1B	0
C16orf74	0
BUB1B	0
COL4A3	0
SPC24	0
GINS1	0
NCAPG	0
LETM2	0.0332069477736175
PDZD2	0
PLK4	0
TFAP2A	0
BLM	0
WIF1	0
HLF	0
PBK	0
SPC25	0
SHCBP1	0
MND1	0
STC2	0
TMEM130	0
LY6K	0
GPR35	0
MS4A15	0
F12	0
FCER1A	0
CDH26	0
KIF4A	0
ZMYND12	0
WASF1	0.0878662330342361
PRR15	0
TPPP	0
ADHFE1	0
SHROOM4	0
GTSE1	0
ZNF750	0
NR3C2	0
RASAL1	0
DSCC1	0
HABP2	0
PKP2	0
FAM110C	0
GGT6	0
GLS2	0
BMP5	0
CHADL	0
STYK1	0
ICAM5	0
ARHGEF4	0
IGF2BP3	0
IL1R2	0
FAM111B	0
COL4A4	0
EXO1	0
CHIA	0
CDKL2	0
ELF5	0
NUP62CL	0
SHISA2	0
KLF15	0
TTK	0
ASPM	0
MYEOV	0
INPP5J	-0.0622765192323519
PTHLH	0
DKK1	0.0447698102013714
DEPDC1B	0
KIF18B	0
OIP5	0
EME1	0
CFTR	0
F5	0
TDRD10	0
FRRS1	0
CKAP2L	0
SKA3	0
KIF15	0
WDR62	0
CLDN2	0
SLC7A11	0
GPRIN1	0
CARD14	0
CYP3A5	0
ESPL1	0
PTPRH	0
GJB3	0
PLEKHH1	0
E2F8	0
CLSPN	0
ORC1	0
PCSK9	0
SLC4A5	-0.00155254981148109
CENPI	0
CDC25C	0.0234766220994599
PRDM16	0
ACOXL	0
DEPDC1	0
SLC16A11	0
CDCA2	0
GRAMD1B	0
SKA1	0
KLHDC7A	0
MCM10	0
RASSF9	0
DNAJC22	0
USP44	0
CLUL1	0
RSPO3	0
CA3	0
ROBO2	0
FAIM2	-0.0161460145949493
HNF4G	0
VNN1	0
ENTPD2	0
TMEM63C	0
BAIAP2L2	0.0822054891249456
RIC3	0
SOX15	0
SERPIND1	0
SP6	0
GPR37	0.057478776152938
NR0B2	0
B4GALNT1	0
TM4SF4	0.0104757376109398
MYOZ1	0
TCN1	0.0153020788527036
TRIM7	0
C8orf34	0
TFF1	0
GNG4	0
NEIL3	0
AFF3	0
ADRB1	0
TYRP1	0
KRT86	0
HTR3A	0
FGF12	0
GLB1L3	0
C2orf72	0
FAM83F	0
IL22RA1	0
IGFALS	0
PTPRR	0
FIBCD1	0
PDE10A	0
HHIPL2	0
VTN	0
MNX1	0
HOXA10	0
TMEM171	0
NRG4	0
RGS20	0
SERPINB5	0
PRSS3	0
PPP2R2C	0
SIM2	0
KIAA0319	0
GALNT13	0.00837499731178611
L1CAM	0
HOXA1	0
GAL	0
GJB5	0
ABCC2	0
HTR1D	0
POPDC3	0
CDH17	0
NTS	0
HMGA2	0
PLA2G3	0
PTPRN	0
CNTNAP2	0.0437321418906188
CYP4F3	0
AZU1	0
HAVCR1	0
SYT13	0
SLC15A1	0
KLK6	0
ARL14	0
CDHR2	0
HNF4A	0
KLK8	0
CLRN3	0
RHCG	0
KRT6B	0
LHX2	0
ANXA10	0
ANXA13	0
UPK1B	0
CDHR5	0
IGFBP1	0.020841255413476
NEFL	0
TRIM15	0
IGF2BP1	0.107164147653435
EPS8L3	0
CPLX2	0
CRISP3	0
CIDEC	0
APOBEC1	0
TINAG	0
SALL1	0.0821752648676606
CDX2	0
PDX1	0
F2	0
MAGEA8	0
GUCA2B	0
TM4SF20	0
CASP14	0
